# Supplementary material for: Basal IFN-λ2/3 expression mediates tight junction formation in human epithelial cells
Source: EMBO J. 2025 Sep 1;44(20):5785–815. doi: 10.1038/s44318-025-00539-5 (PMC12528397; doi:10.1038/s44318-025-00539-5)
Supplement: Supplementary file 3 — Source data Fig. 1 [file 44318_2025_539_MOESM3_ESM.zip]

Archive with 17 entries (10 files):
- Figure 1/Figure 1A/
- Figure 1/Figure 1A/Figure 1A.xlsx
- Figure 1/Figure 1B/
- Figure 1/Figure 1B/Figure 1B.xlsx
- Figure 1/Figure 1C/
- Figure 1/Figure 1C/Figure 1C_Day1.tiff
- Figure 1/Figure 1C/Figure 1C_Day4.tiff
- Figure 1/Figure 1C/Figure 1C_Day8.tiff
- Figure 1/Figure 1C/README.txt
- Figure 1/Figure 1D/
- Figure 1/Figure 1D/Figure 1D.xlsx
- Figure 1/Figure 1E/
- Figure 1/Figure 1E/Figure 1E.xlsx
- Figure 1/Figure 1F/
- Figure 1/Figure 1F/Figure 1F.xlsx
- Figure 1/Figure 1G/
- Figure 1/Figure 1G/Figure 1G.xlsx
