# Supplementary material for: Basal IFN-λ2/3 expression mediates tight junction formation in human epithelial cells
Source: EMBO J. 2025 Sep 1;44(20):5785–815. doi: 10.1038/s44318-025-00539-5 (PMC12528397; doi:10.1038/s44318-025-00539-5)
Supplement: Supplementary file 3 — Source data Fig. 1 [file 44318_2025_539_MOESM3_ESM.zip › Figure 1/Figure 1A/Figure 1A.xlsx]

## Sheet: Fig 1A
Days post seeding	1	2	3	4	5	6	7	8
rep1	195	184	223	250	280	640	1440	3200
rep2	195	191	216	202	318	550	1100	2800
rep3	157	205	219	245	314	396	1677	4300
rep4	178	204	220	227	422

## Sheet: README
T84 WT cells were seeded on transwell and TEER was measured every day for 8 days.
every two days, media was replenished.
