# Supplementary material for: Basal IFN-λ2/3 expression mediates tight junction formation in human epithelial cells
Source: EMBO J. 2025 Sep 1;44(20):5785–815. doi: 10.1038/s44318-025-00539-5 (PMC12528397; doi:10.1038/s44318-025-00539-5)
Supplement: Supplementary file 3 — Source data Fig. 1 [file 44318_2025_539_MOESM3_ESM.zip › Figure 1/Figure 1B/Figure 1B.xlsx]

## Sheet: Fig 1B
days post seeding:	WT
1	1800	1800	1800
6	1211.65	1175.81	1184.77	1341.55	1238.52	1251.96
8	0	0	0	0	0	0

## Sheet: README
Cells were seeded in transwells and FITC dextran assay was performed at day1, day5 and day8 post seeding.
