# Supplementary material for: Basal IFN-λ2/3 expression mediates tight junction formation in human epithelial cells
Source: EMBO J. 2025 Sep 1;44(20):5785–815. doi: 10.1038/s44318-025-00539-5 (PMC12528397; doi:10.1038/s44318-025-00539-5)
Supplement: Supplementary file 3 — Source data Fig. 1 [file 44318_2025_539_MOESM3_ESM.zip › Figure 1/Figure 1C/README.txt]

Formation of tight junctions and barrier function were monitored by immunostaining of  
the tight junctions using an anti-ZO-1 antibody (green). 
Nuclei were stained with DAPI (blue).
Images were acquired using a ZEISS Cell Discoverer 7 (CD7) microscope and processed with ImageJ. Scale bar = 50 μm.
