# Supplementary material for: Basal IFN-λ2/3 expression mediates tight junction formation in human epithelial cells
Source: EMBO J. 2025 Sep 1;44(20):5785–815. doi: 10.1038/s44318-025-00539-5 (PMC12528397; doi:10.1038/s44318-025-00539-5)
Supplement: Supplementary file 3 — Source data Fig. 1 [file 44318_2025_539_MOESM3_ESM.zip › Figure 1/Figure 1D/Figure 1D.xlsx]

## Sheet: Fig 1D
days post seeding:	1	2	4	6	8
rep1	0.000465468	0.001792	0.012163	0.012355	0.0591761
rep2	0.000536	0.002752	0.01057	0.019579	0.055123
rep3	0.00727	0.000738	0.01125	0.023203	0.045461

## Sheet: README
T84 cells were seeded in transwells and were harvested at indicated days and basal expression of IFNλ2/3 was monitored by qRT-PCR.
