# Supplementary material for: Basal IFN-λ2/3 expression mediates tight junction formation in human epithelial cells
Source: EMBO J. 2025 Sep 1;44(20):5785–815. doi: 10.1038/s44318-025-00539-5 (PMC12528397; doi:10.1038/s44318-025-00539-5)
Supplement: Supplementary file 3 — Source data Fig. 1 [file 44318_2025_539_MOESM3_ESM.zip › Figure 1/Figure 1E/Figure 1E.xlsx]

## Sheet: Figure 1E
density:	H	L
rep1	0.046329	0.000936
rep2	0.062417	0.000849
rep3	0.06552	0.000416

## Sheet: README
Basal expression of IFNλ2/3 was measured by qRT-PCR in T84 cells seeded at high and low cellular densities.
The relative expression of IFNλ2/3 was normalized to TBP.
