# Supplementary material for: Basal IFN-λ2/3 expression mediates tight junction formation in human epithelial cells
Source: EMBO J. 2025 Sep 1;44(20):5785–815. doi: 10.1038/s44318-025-00539-5 (PMC12528397; doi:10.1038/s44318-025-00539-5)
Supplement: Supplementary file 3 — Source data Fig. 1 [file 44318_2025_539_MOESM3_ESM.zip › Figure 1/Figure 1F/Figure 1F.xlsx]

## Sheet: Fig 1F
Ileum1
IFNL23			Mx1			IFIT1
H	L		H	L		H	L
0.080214	0.00128		3.16017	1.02811		18.1261	2.42839
0.05672	0.000892		1.30134	1.10957		7.3615	1.90528
0.029977	0.00148		2.88786	0.76313		7.51618	1.04972
0.022251			2.41162			12.295
0.038208			2.47941			10.9283

## Sheet: README
Ileum-derived organoids from donor #1 were seeded at high and low cellular density, qRT-PCR was performed to monitor the basal expression of IFNλ2/3 and of the ISGs Mx1 and IFIT1.
The relative expression of IFNλ2/3 and of the ISGs was normalized to TBP.
