# Supplementary material for: Basal IFN-λ2/3 expression mediates tight junction formation in human epithelial cells
Source: EMBO J. 2025 Sep 1;44(20):5785–815. doi: 10.1038/s44318-025-00539-5 (PMC12528397; doi:10.1038/s44318-025-00539-5)
Supplement: Supplementary file 3 — Source data Fig. 1 [file 44318_2025_539_MOESM3_ESM.zip › Figure 1/Figure 1G/Figure 1G.xlsx]

## Sheet: Fig 1G
Ileum2
IFNL23			Mx1			IFIT1
H	L		H	L		H	L
0.102238	0.01038		6.6807	2.58471		20.8215	2.78949
0.179244	0.008669		6.6807	2.14355		34.2968	1.64718
0.351111	0.004776		6.23332	2.51403		47.8352	3.03143
0.154963	0.000234		5.54044	1.21419		25.9921	1.16473

## Sheet: README
Ileum-derived organoids from donor #2 were seeded at high and low cellular density, qRT-PCR was performed to monitor the basal expression of IFNλ2/3 and of the ISGs Mx1 and IFIT1.
The relative expression of IFNλ2/3 and of the ISGs was normalized to TBP.
