# Supplementary material for: Basal IFN-λ2/3 expression mediates tight junction formation in human epithelial cells
Source: EMBO J. 2025 Sep 1;44(20):5785–815. doi: 10.1038/s44318-025-00539-5 (PMC12528397; doi:10.1038/s44318-025-00539-5)
Supplement: Supplementary file 4 — Source data Fig. 2 [file 44318_2025_539_MOESM4_ESM.zip]

Archive with 22 entries (16 files):
- Figure 2/Figure 2A/
- Figure 2/Figure 2A/Figure 2A_quantification.xlsx
- Figure 2/Figure 2A/README.txt
- Figure 2/Figure 2A/Western LaminB1 and Tubulin.tif
- Figure 2/Figure 2A/Western pSTAT1.tif
- Figure 2/Figure 2A/Western STAT1.tif
- Figure 2/Figure 2B/
- Figure 2/Figure 2B/Figure 2B.xlsx
- Figure 2/Figure 2C/
- Figure 2/Figure 2C/Figure 2C_quantification.xlsx
- Figure 2/Figure 2C/README.txt
- Figure 2/Figure 2C/Western IRF3.tif
- Figure 2/Figure 2C/Western LaminB1 and Tubulin.tif
- Figure 2/Figure 2C/Western pIRF3.tif
- Figure 2/Figure 2C/Western pTBK1 NAK.tif
- Figure 2/Figure 2C/Western TBK1 NAK.tif
- Figure 2/Figure 2D/
- Figure 2/Figure 2D/Figure 2D.xlsx
- Figure 2/Figure 2E/
- Figure 2/Figure 2E/Figure 2E.xlsx
- Figure 2/Figure 2F/
- Figure 2/Figure 2F/Figure 2F.xlsx
