# Supplementary material for: Basal IFN-λ2/3 expression mediates tight junction formation in human epithelial cells
Source: EMBO J. 2025 Sep 1;44(20):5785–815. doi: 10.1038/s44318-025-00539-5 (PMC12528397; doi:10.1038/s44318-025-00539-5)
Supplement: Supplementary file 4 — Source data Fig. 2 [file 44318_2025_539_MOESM4_ESM.zip › Figure 2/Figure 2A/Figure 2A_quantification.xlsx]

## Sheet: Sheet1
	Relative pSTAT1
	high density	low density
	0.331956	0.0206666
	0.314786	0.0386563
	0.32961	0.0933885
