# Supplementary material for: Basal IFN-λ2/3 expression mediates tight junction formation in human epithelial cells
Source: EMBO J. 2025 Sep 1;44(20):5785–815. doi: 10.1038/s44318-025-00539-5 (PMC12528397; doi:10.1038/s44318-025-00539-5)
Supplement: Supplementary file 4 — Source data Fig. 2 [file 44318_2025_539_MOESM4_ESM.zip › Figure 2/Figure 2A/README.txt]

T84 cells seeded at high and low cellular density were harvested and nuclear/cytosolic fractionation was performed to assess the relative abundance of pSTAT1 and total STAT1 using Western Blot analysis. α-tubulin and Lamin B1 were used as loading controls for the cytosolic and nuclear fraction, respectively. The amount of pSTAT1 was quantified relative to the amount of Lamin B1 in the nuclear fraction.
