# Supplementary material for: Basal IFN-λ2/3 expression mediates tight junction formation in human epithelial cells
Source: EMBO J. 2025 Sep 1;44(20):5785–815. doi: 10.1038/s44318-025-00539-5 (PMC12528397; doi:10.1038/s44318-025-00539-5)
Supplement: Supplementary file 4 — Source data Fig. 2 [file 44318_2025_539_MOESM4_ESM.zip › Figure 2/Figure 2B/Figure 2B.xlsx]

## Sheet: Fig 2B
Mx1
cell lines:	WT		IFNAR KO		IFNLR KO		IFNR dKO		IFNL23 KO
density:	H	L	H	L	H	L	H	L	H	L
	26.7228	1.27456	13.5479	3.20428	0.101532	0.060371	0.196146	0.027584	0.027776	0.01323
	38.5859	1.38511	19.5622	0.056328	0.122428	0.024349	0.105843	0.046391	0.03125	0.066523
	29.6508	1.40444	22.4711	3.73213	0.120742	0.054788	0.216134	0.03125	0.024861	0.046391
	34.5353	1.27456	18.507	4.46915	0.303549	0.114229			0.033262	0.014579
	37.7918	0.757858							0.017579
									0.051474
IFIT1
cell lines:	WT		IFNAR KO		IFNLR KO		IFNR dKO		IFNL23 KO
density:	H	L	H	L	H	L	H	L	H	L
	35.5062	0.646176	93.0542	22.4711	1.82766	5.16941	1.93187	2.08493	0.835088	0.503478
	40.5042	0.840896	82.1393	11.1579	1.68179	3.4822	1.85318	2.32947	0.907519	0
	36.2523	0.655197	89.2636	24.084	2.31338	4.72397	4.11245	3.18215	0.773782	0.554785
	31.779	2.21914	80.4489	33.5909	2.46229	4.40762	3.50642	5.42642	0.76313
	34.0598	1.23114							1.59107
									0.524858
Viperin
cell lines:	WT		IFNAR KO		IFNLR KO		IFNR dKO		IFNL23 KO
density:	H	L	H	L	H	L	H	L	H	L
	4.37718	0.343885	5.77572	1.49485	0.032352	0.02797	0.137738	0.078021	0.016176	0.012517
	5.27803	0.29937	3.97237	0.023683	0.033032	0.019505	0.094078	0.048361	0.01243	0.082469
	4.31691	0.386891	4.99332	1.33793	0.082469	0.005448	0.109576	0.025033	0.01541	0.007867
	4.89056	0.358489	3.91768	1.69349	0.126745	0.023683	0.118257	0.007867	0.024689
	4.69134	0.351111							0.008431
									0.016631

## Sheet: README
T84 WT and T84 knock-out (KO) cells were seeded at high and low cellular density and the expression of the ISGs Mx1, IFIT1 and Viperin was addressed using qRT-PCR.
The relative expression was normalized to TBP.
