# Supplementary material for: Basal IFN-λ2/3 expression mediates tight junction formation in human epithelial cells
Source: EMBO J. 2025 Sep 1;44(20):5785–815. doi: 10.1038/s44318-025-00539-5 (PMC12528397; doi:10.1038/s44318-025-00539-5)
Supplement: Supplementary file 4 — Source data Fig. 2 [file 44318_2025_539_MOESM4_ESM.zip › Figure 2/Figure 2C/Figure 2C_quantification.xlsx]

## Sheet: Fig 2C (quantification)
	nuclear pIRF3 (rel.to Lamin B1)				total IRF3 (rel.to alpha-tubulin)				cytosolic IRF3 (rel.to alpha-tubulin)				nuclear pTBK1 (rel.to alpha-tubulin)
density:	H	L		density:	H	L		density:	H	L		density:	H	L
	2.24	0.935008			0.7979	0.985142			1.82643	1.38755			5.24418	0.737114
	2.20543	1.17444			0.825141	0.945044			1.22723	1.12999			5.91205	0.724406
	2.04838	1.10038			0.902003	0.749442			1.68	1.2166			3.73882	0.180539

## Sheet: README
T84 cells seeded at high and low density were harvested and nuclear/cytosolic fractionation was performed to assess the relative abundance of pIRF3, total IRF3, pTBK/NAK and total TBK1/NAK using Western Blot analysis.
α-tubulin and Lamin B1 were used as loading controls for the cytosolic and nuclear fraction, respectively.
The amounts of cytosolic pTBK1 and nuclear pIRF3 were quantified relative to α-tubulin from the cytosolic fraction, and Lamin B1 from the nuclear fraction.
The quantification was done for three differnet seperated experiment.
