# Supplementary material for: Basal IFN-λ2/3 expression mediates tight junction formation in human epithelial cells
Source: EMBO J. 2025 Sep 1;44(20):5785–815. doi: 10.1038/s44318-025-00539-5 (PMC12528397; doi:10.1038/s44318-025-00539-5)
Supplement: Supplementary file 4 — Source data Fig. 2 [file 44318_2025_539_MOESM4_ESM.zip › Figure 2/Figure 2C/README.txt]

T84 cells seeded at high and low density were harvested and nuclear/cytosolic fractionation was performed to assess the relative abundance of pIRF3, total IRF3, pTBK/NAK and total TBK1/NAK using Western Blot analysis. α-tubulin and Lamin B1 were used as loading controls for the cytosolic and nuclear fraction, respectively. The amounts of cytosolic pTBK1 and nuclear pIRF3 were quantified relative to α-tubulin from the cytosolic fraction, and Lamin B1 from the nuclear fraction. 
