# Supplementary material for: Basal IFN-λ2/3 expression mediates tight junction formation in human epithelial cells
Source: EMBO J. 2025 Sep 1;44(20):5785–815. doi: 10.1038/s44318-025-00539-5 (PMC12528397; doi:10.1038/s44318-025-00539-5)
Supplement: Supplementary file 4 — Source data Fig. 2 [file 44318_2025_539_MOESM4_ESM.zip › Figure 2/Figure 2D/Figure 2D.xlsx]

## Sheet: Fig 2D
IFNL23
	WT cells		IRF3 KO cells
density:	H	L	H	L
	0.031907	0.000695	0	0
	0.017046	8.69e-05	0.001	0.004
	0.016064	0.000155	0	0
	0.034915	0.000158	0	0.001
	0.024861	0.000144	0	0.001
	0.013322	0
	0.010525	0.00141009
Mx1
	WT cells		IRF3 KO cells
density:	H	L	H	L
	10.5561	1.72907	0.039555	0.092142
	11.3924	0.697372	0.036651	0.001772
	10.5561	0.124137	0.220676	0.006896
	17.8766	0.05366	0.174343	0.051832
	5.81589	0.269807		0.032352
	9.98664	0.257028
	12.4666	0.228458
IFIT1
	WT cells		IRF3 KO cells
density:	H	L	H	L
	17.8766	0.702222	1.89211	2.63902
	14.9285	1.87905	2.65737	4.40762
	14.3204	1.31951	1.31039	3.34035
	17.1484	1.40444	1.06437	0.655197
	16.6794	1.65864		0.80107
	13.737	1.54757
	10.3388	2.11404
	WT cells		IRF3 KO cells
density:	H	L	H	L
	2.73208	0.381565	0.015953	0.008974
	3.03143	0.074842	0.018841	0.012958
	1.97246	0.019237	0.008431	0.00982
	2.05623	0.007599	0.009889	0.008912
	0.895025	0.109576		0.00568
	0.972655	0.119908
	1.48452	0.116629

## Sheet: README
T84 WT and T84 IRF3 knock-out (IRF3 KO) cells were seeded at high and low cellular density and the expression of IFNλ2/3 and of the ISGs Mx1, IFIT1 and Viperin was addressed using qRT-PCR.
The relative expression was normalized to TBP.
