# Supplementary material for: Basal IFN-λ2/3 expression mediates tight junction formation in human epithelial cells
Source: EMBO J. 2025 Sep 1;44(20):5785–815. doi: 10.1038/s44318-025-00539-5 (PMC12528397; doi:10.1038/s44318-025-00539-5)
Supplement: Supplementary file 4 — Source data Fig. 2 [file 44318_2025_539_MOESM4_ESM.zip › Figure 2/Figure 2E/Figure 2E.xlsx]

## Sheet: Fig 2E
IFNL23
high density			low density
mock	DMSO	BX795	mock	DMSO	BX795
0.005486	0.004044	0.000488	0.00194	0.000329	8.69e-05
0.00564	0.00568	0.000355	0.000614	0.001772	3.65e-05
0.004425	0.007759	0.000256	0.000561	0.000197	0.003065
0.004979		0.000303
		0.000223
Mx1
high density			low density
mock	DMSO	BX795	mock	DMSO	BX795
18.0009	19.1597	0.30566	0.293209	0.303549	0.423373
11.7127	16.2233	0.31864	0.5	0.277392	0.366021
12.1257	11.2356	0.473029	0.327598	0.376312	0.510506
12.9063	13.2691	0.376312	0.45376	0.200267	0.307786
19.6983	16.5642	0.514057	0.646176		0.233258
15.1369	10.5561

## Sheet: README
T84 WT cells at high and low cell density were treated with either culture media (mock), DMSO (1 μM), or treated with 1 μM of the TBK1 inhibitor BX795. The relative expression of of IFNλ2/3 and Mx1 was addressed using qRT-PCR.
The relative expression was normalized to TBP. n ≥ 3 biological replicates.
