# Supplementary material for: Basal IFN-λ2/3 expression mediates tight junction formation in human epithelial cells
Source: EMBO J. 2025 Sep 1;44(20):5785–815. doi: 10.1038/s44318-025-00539-5 (PMC12528397; doi:10.1038/s44318-025-00539-5)
Supplement: Supplementary file 4 — Source data Fig. 2 [file 44318_2025_539_MOESM4_ESM.zip › Figure 2/Figure 2F/Figure 2F.xlsx]

## Sheet: Fig 2F
IFNL23
high density			low density
mock	DMSO	BX795	mock	DMSO	BX795
0.021944	0.026461	0	0	0.000336	0.00099
0.012259	0.01038	0	0.000186	0.00093	0
0.036906	0.013792	0	0	0	0.00017
		0	0.00022	0
Mx1
high density			low density
mock	DMSO	BX795	mock	DMSO	BX795
4.14106	4.62675	2.47941	1.25701	1.28343	1.82766
5.89708	3.09513	1.98619	2.18859	1.44393	1.71713
5.85634	6.36429	1.61328	1.82766	0.939523	1.62451
5.73582	3.70635		2.07053	1.17284	1.60214

## Sheet: README
ileum derived organoids #2 at high and low cell density were treated with either culture media (mock), DMSO (1 μM), or treated with 1 μM of the TBK1 inhibitor BX795. The relative expression of of IFNλ2/3 and Mx1 was addressed using qRT-PCR.
The relative expression was normalized to TBP. n ≥ 3 biological replicates.
