# Supplementary material for: Basal IFN-λ2/3 expression mediates tight junction formation in human epithelial cells
Source: EMBO J. 2025 Sep 1;44(20):5785–815. doi: 10.1038/s44318-025-00539-5 (PMC12528397; doi:10.1038/s44318-025-00539-5)
Supplement: Supplementary file 5 — Source data Fig. 3 [file 44318_2025_539_MOESM5_ESM.zip]

Archive with 21 entries (12 files):
- Figure 3/Figure 3A/
- Figure 3/Figure 3A/Figure 3A.xlsx
- Figure 3/Figure 3B/
- Figure 3/Figure 3B/Figure 3B_quantification.xlsx
- Figure 3/Figure 3B/README.txt
- Figure 3/Figure 3B/Western STING.tif
- Figure 3/Figure 3B/Western Tubulin.tif
- Figure 3/Figure 3C/
- Figure 3/Figure 3C/Figure 3C.xlsx
- Figure 3/Figure 3D/
- Figure 3/Figure 3D/Figure 3D.xlsx
- Figure 3/Figure 3E/
- Figure 3/Figure 3E/Figure 3E.xlsx
- Figure 3/Figure 3F/
- Figure 3/Figure 3F/Figure 3F.xlsx
- Figure 3/Figure 3G/
- Figure 3/Figure 3G/Figure 3G.xlsx
- Figure 3/Figure 3H/
- Figure 3/Figure 3H/Figure 3H.xlsx
- Figure 3/Figure 3I/
- Figure 3/Figure 3I/Figure 3I.tif
