# Supplementary material for: Basal IFN-λ2/3 expression mediates tight junction formation in human epithelial cells
Source: EMBO J. 2025 Sep 1;44(20):5785–815. doi: 10.1038/s44318-025-00539-5 (PMC12528397; doi:10.1038/s44318-025-00539-5)
Supplement: Supplementary file 5 — Source data Fig. 3 [file 44318_2025_539_MOESM5_ESM.zip › Figure 3/Figure 3A/Figure 3A.xlsx]

## Sheet: Fig 3A
IFNL23
high density				low density
mock	DMSO	H151	IN-2	mock	DMSO	H151	IN-2
0.005486	0.004044	0.000408	0.001772	0.00194	0.001772	9.78e-05	0.000345
0.00564	0.00568	0.000244	0.001137	0.000614	0.000197	0.000492	0.000244
0.004425	0.007759	0.000874	0.001748	0.000561	0.000329	0.000549	0
0.004979			0.001219			0
Mx1
high density				low density
mock	DMSO	H151	IN-2	mock	DMSO	H151	IN-2
18.0009	19.1597	2.32947	2.09943	0.293209	0.303549	0.090246	0.371131
11.7127	16.2233	2.08493	2.02792	0.5	0.277392	0.147624	0.203063
12.1257	11.2356	1.36604	2.63902	0.327598	0.376312	0.277392	0.360982
12.9063	13.2691	1.21419	2.96905	0.45376	0.200267	0.234881
19.6983	16.5642	1.42405	1.91853	0.646176		0.269807
15.1369	10.5561

## Sheet: README
T84 WT cells at high and low cell density were treated with either culture media (mock) or DMSO (20 μM) as a control or treated with the STING-inhibitors H151 (20 μM) or IN-2 (2 μM). IFNλ2/3 and Mx1 expression was evaluated by qRT-PCR.
The relative expression of IFNλ2/3 and Mx1 was normalized to TBP.
