# Supplementary material for: Basal IFN-λ2/3 expression mediates tight junction formation in human epithelial cells
Source: EMBO J. 2025 Sep 1;44(20):5785–815. doi: 10.1038/s44318-025-00539-5 (PMC12528397; doi:10.1038/s44318-025-00539-5)
Supplement: Supplementary file 5 — Source data Fig. 3 [file 44318_2025_539_MOESM5_ESM.zip › Figure 3/Figure 3B/Figure 3B_quantification.xlsx]

## Sheet: Fig 3B
	STING	alpha tubuln	STING/a-tub
shScr	14010.7	11141.8	1.25749
shSTING	500.021	11446.9	0.0436819
