# Supplementary material for: Basal IFN-λ2/3 expression mediates tight junction formation in human epithelial cells
Source: EMBO J. 2025 Sep 1;44(20):5785–815. doi: 10.1038/s44318-025-00539-5 (PMC12528397; doi:10.1038/s44318-025-00539-5)
Supplement: Supplementary file 5 — Source data Fig. 3 [file 44318_2025_539_MOESM5_ESM.zip › Figure 3/Figure 3B/README.txt]

shRNA-mediated knock-down of STING. T84 cells expressing scrambled shRNA (shScr) or shRNA targeting STING were analyzed by Western blotting. 
