# Supplementary material for: Basal IFN-λ2/3 expression mediates tight junction formation in human epithelial cells
Source: EMBO J. 2025 Sep 1;44(20):5785–815. doi: 10.1038/s44318-025-00539-5 (PMC12528397; doi:10.1038/s44318-025-00539-5)
Supplement: Supplementary file 5 — Source data Fig. 3 [file 44318_2025_539_MOESM5_ESM.zip › Figure 3/Figure 3C/Figure 3C.xlsx]

## Sheet: Fig 3C
IFNL23
high density		low density
shScr	shSTING	shScr	shSTING
0.064704	0.003826	0.00085	0.00036
0.034435	0.001289	0.000667	0.00038
0.017948	0.003879	0	0.000294
0.016746	0.002388
0.01418	0.00128
0.016176	0.002421
Mx1
high density		low density
shScr	shSTING	shScr	shSTING
37.2715	7.88986	0.503478	0.269807
23.2636	4.31691	0.668964	0.217638
11.1579	6.63456	0.577212	0.170755
8.33973	5.73582
	3.91768
	4.69134
IFIT1
high density		low density
shScr	shSTING	shScr	shSTING
45.5696	8.28212	1.21419	0.615572
46.2057	5.24157	2.58471	1.23971
41.3553	13.4543	1.58382	0.846745
73.5167	6.32033
69.551	25.4572
	15.5625

## Sheet: README
The basal expression of IFNλ2/3, Mx1 and IFIT1 in T84 cells expressing a scrambled shRNA (shScr) or a shRNA targeting STING (shSTING) at high and low cellular density was addressed using qRT-PCR.
The relative expression of IFNλ2/3, and Mx1 and IFIT1 was normalized to TBP.
