# Supplementary material for: Basal IFN-λ2/3 expression mediates tight junction formation in human epithelial cells
Source: EMBO J. 2025 Sep 1;44(20):5785–815. doi: 10.1038/s44318-025-00539-5 (PMC12528397; doi:10.1038/s44318-025-00539-5)
Supplement: Supplementary file 5 — Source data Fig. 3 [file 44318_2025_539_MOESM5_ESM.zip › Figure 3/Figure 3D/Figure 3D.xlsx]

## Sheet: Fig 3D
IFNL23
mock	DMSO	G150	RU521
0.032804	0.007442	0.004187	0.00149
0.022718	0.016064	0.00205	0.003129
0.011842	0.018326	0.001334	0.003217
0.024861	0.036906	0.00564	0.002213
0.028557
Mx1
mock	DMSO	G150	RU521
8.69388	10.1965	5.38893	0.543367
9.91766	8.11168	5.73582	1.23971
10.4107	8.22491	4.89056	2.41162
13.4543	12.3805	3.29436

## Sheet: README
T84 WT cells at high and low cell density were treated with either culture media (mock) or DMSO (10 μM) as a control or treated with 10 μM cGAS-inhibitors G150 or RU521. Basal IFNλ2/3 and Mx1 expression was evaluated by qRT-PCR.
The relative expression of IFNλ2/3 and Mx1 was normalized to TBP.
