# Supplementary material for: Basal IFN-λ2/3 expression mediates tight junction formation in human epithelial cells
Source: EMBO J. 2025 Sep 1;44(20):5785–815. doi: 10.1038/s44318-025-00539-5 (PMC12528397; doi:10.1038/s44318-025-00539-5)
Supplement: Supplementary file 5 — Source data Fig. 3 [file 44318_2025_539_MOESM5_ESM.zip › Figure 3/Figure 3E/Figure 3E.xlsx]

## Sheet: Fig 3E
IFNL23
high density						low density
mock	DMSO	H151	IN-2	G150	RU521	mock	DMSO	H151	IN-2	G150	RU521
0.021944	0.026461	0.001887	0	0	0	0	0.000336	9e-05	0	0.000228	0.002323
0.012259	0.01038	0	0	0	0	0.000186	0.00093	0.000147	8.81e-05	0	0.002213
0.036906	0.013792	0.0002	0.000695	0.00028	0	0	0	0	0.000653	0	0
		0		0	0	0.00022	0	0	0	0.001253	0.000331
Mx1
high density						low density
mock	DMSO	H151	IN-2	G150	RU521	mock	DMSO	H151	IN-2	G150	RU521
4.14106	4.62675	1.18921	2	2.36198	1.04247	1.25701	1.28343	2.01391	1.13288	1.47427	0.784584
5.89708	3.09513	1.54757	2.20381	1.71713	1.41421	2.18859	1.44393	1.86607	1.48452	2.08493	0.712025
5.85634	6.36429	1.67018	1.89211	0.840896	1.32869	1.82766	0.939523	1.82766	1.79005	1.19748	0.779165
5.73582	3.70635	2.34567	2.56685			2.07053	1.17284	1.41421	1.72907	1.85318	0.895025

## Sheet: README
ileum derived organoids #2 at high and low cell density were treated with either culture media (mock) or DMSO (20 μM) as a control or treated with the STING-inhibitors H151 (20 μM) or IN-2 (2 μM) or 10 μM cGAS-inhibitors G150 or RU521. IFNλ2/3 and Mx1 expression was evaluated by qRT-PCR.
The relative expression of IFNλ2/3 and Mx1 was normalized to TBP.
