# Supplementary material for: Basal IFN-λ2/3 expression mediates tight junction formation in human epithelial cells
Source: EMBO J. 2025 Sep 1;44(20):5785–815. doi: 10.1038/s44318-025-00539-5 (PMC12528397; doi:10.1038/s44318-025-00539-5)
Supplement: Supplementary file 5 — Source data Fig. 3 [file 44318_2025_539_MOESM5_ESM.zip › Figure 3/Figure 3F/Figure 3F.xlsx]

## Sheet: Fig 3F
MitoDNA/genomic DNA
High density			Low density
mock	EtBr	ddC	mock	EtBr	ddC
24.2515	3.4822	4.72397	36.2523	10.9283	2.41162
27.2843	5.65685	4.25748	32.8996	11.2356	2.21914
25.9921	5.81589	5.42642	35.7532	9.31787	2.82843
	6.36429	4.19887

## Sheet: README
T84 WT cells seeded at high and low cellular density were depleted of mitochondrial DNA (mtDNA) by 6 days treatment with 300 ng/mL Ethidium Bromide (EtBr) or 100 μg/mL 2’-3’-dideoxycytidine (ddC).
Total cellular DNA was harvested and the ratio of mtDNA to genomic DNA (gDNA) was calculated by quantitative PCR.
