# Supplementary material for: Basal IFN-λ2/3 expression mediates tight junction formation in human epithelial cells
Source: EMBO J. 2025 Sep 1;44(20):5785–815. doi: 10.1038/s44318-025-00539-5 (PMC12528397; doi:10.1038/s44318-025-00539-5)
Supplement: Supplementary file 5 — Source data Fig. 3 [file 44318_2025_539_MOESM5_ESM.zip › Figure 3/Figure 3G/Figure 3G.xlsx]

## Sheet: Fig 3G
IFNL23
high			low
mock	EtBr	ddC	mock	EtBr	ddC
0.05366	0.007652	0.03082	0.00074	0.000577	0.000214
0.051119	0.010167	0.016516	0.000495	0.000388	0.000956
0.064257	0.004158	0.028956	0	0.000277	0.000365
0.068869	0.010167
	0.009552
Mx1
high			low
mock	EtBr	ddC	mock	EtBr	ddC
12.042	2.96905	5.73582	1.01638	0.493116	1.53687
12.5534	3.07375	5.1337	0.795536	0.469761	1.30134
11.7127	1.6358	6.02099	0.920188	0.376312	1.72907
	2.71321	4.89056			1.53687
	2.46229
	1.79005

## Sheet: README
T84 WT cells seeded at high and low cellular density were depleted of mitochondrial DNA (mtDNA) by 6 days treatment with 300 ng/mL Ethidium Bromide (EtBr) or 100 μg/mL 2’-3’-dideoxycytidine (ddC).
Basal IFNλ2/3 and Mx1 expression was evaluated by qRT-PCR.
) The relative expression of IFNλ2/3 and Mx1 was normalized to TBP.
