# Supplementary material for: Basal IFN-λ2/3 expression mediates tight junction formation in human epithelial cells
Source: EMBO J. 2025 Sep 1;44(20):5785–815. doi: 10.1038/s44318-025-00539-5 (PMC12528397; doi:10.1038/s44318-025-00539-5)
Supplement: Supplementary file 5 — Source data Fig. 3 [file 44318_2025_539_MOESM5_ESM.zip › Figure 3/Figure 3H/Figure 3H.xlsx]

## Sheet: Fig 3H
cytoplasmic mitoDNA/total mitoDNA
high density	low density
0.371131	0.137738
0.173139	0.208772
0.363493	0.210224
0.231647	0.192109
0.147624	0.105112
0.189465	0.19751

## Sheet: README
mtDNA leakage into the cytosol in high and low cell density was checked by nuclear/cytoplasmic extraction followed by evaluation of the abundance of cytosolic mtDNA relative to total mtDNA.
