# Supplementary material for: Basal IFN-λ2/3 expression mediates tight junction formation in human epithelial cells
Source: EMBO J. 2025 Sep 1;44(20):5785–815. doi: 10.1038/s44318-025-00539-5 (PMC12528397; doi:10.1038/s44318-025-00539-5)
Supplement: Supplementary file 6 — Source data Fig. 4 [file 44318_2025_539_MOESM6_ESM.zip]

Archive with 31 entries (23 files):
- Figure 4/Figure 4A/
- Figure 4/Figure 4A/Figure 4A.tif
- Figure 4/Figure 4B/
- Figure 4/Figure 4B/Figure 4B_high density.tif
- Figure 4/Figure 4B/Figure 4B_high density_zoom.tif
- Figure 4/Figure 4B/Figure 4B_low density.tif
- Figure 4/Figure 4B/Figure 4B_low density_zoom.tif
- Figure 4/Figure 4B/README.txt
- Figure 4/FIgure 4C/
- Figure 4/FIgure 4C/Figure 4C quantification.xlsx
- Figure 4/FIgure 4C/Figure 4C_actin.tif
- Figure 4/FIgure 4C/Figure 4C_pYAP.tif
- Figure 4/FIgure 4C/Figure 4C_YAP.tif
- Figure 4/FIgure 4C/README.txt
- Figure 4/Figure 4D/
- Figure 4/Figure 4D/actin western.png
- Figure 4/Figure 4D/New Text Document.txt
- Figure 4/Figure 4D/p-TBK1 (Ser172) western.png
- Figure 4/Figure 4D/p-YAP western.png
- Figure 4/Figure 4D/TBK1 western.png
- Figure 4/Figure 4D/YAP western.png
- Figure 4/Figure 4E/
- Figure 4/Figure 4E/Figure 4E.xlsx
- Figure 4/Figure 4F/
- Figure 4/Figure 4F/README.txt
- Figure 4/Figure 4F/Western Tubulin.tif
- Figure 4/Figure 4F/Western YAP TAZ.tif
- Figure 4/Figure 4G/
- Figure 4/Figure 4G/Figure 4G.xlsx
- Figure 4/Figure 4H/
- Figure 4/Figure 4H/Figure 4H.xlsx
