# Supplementary material for: Basal IFN-λ2/3 expression mediates tight junction formation in human epithelial cells
Source: EMBO J. 2025 Sep 1;44(20):5785–815. doi: 10.1038/s44318-025-00539-5 (PMC12528397; doi:10.1038/s44318-025-00539-5)
Supplement: Supplementary file 6 — Source data Fig. 4 [file 44318_2025_539_MOESM6_ESM.zip › Figure 4/Figure 4B/README.txt]

T84 cells seeded at high and low cellular density were immunostained using an antibody directed against YAP (magenta). 
Nuclei were stained with DAPI (blue). 
Scale bar=25 μm for main view (left micrographs) and 5 μm for zoom-in regions. 
Images were acquired using a ZEISS Cell Discoverer 7 (CD7) microscope and processed with ImageJ. 
