# Supplementary material for: Basal IFN-λ2/3 expression mediates tight junction formation in human epithelial cells
Source: EMBO J. 2025 Sep 1;44(20):5785–815. doi: 10.1038/s44318-025-00539-5 (PMC12528397; doi:10.1038/s44318-025-00539-5)
Supplement: Supplementary file 6 — Source data Fig. 4 [file 44318_2025_539_MOESM6_ESM.zip › Figure 4/FIgure 4C/Figure 4C quantification.xlsx]

## Sheet: Sheet1
	YAP	pYAP	actin		pYAP/YAP		pYAP/actin		YAP/actin
HIGH	14678.8	9579.79	9923.52		0.652627		0.965363		1.47919
LOW	12583.2	3776.37	9743.81		0.300112		0.387566		1.2914
