# Supplementary material for: Basal IFN-λ2/3 expression mediates tight junction formation in human epithelial cells
Source: EMBO J. 2025 Sep 1;44(20):5785–815. doi: 10.1038/s44318-025-00539-5 (PMC12528397; doi:10.1038/s44318-025-00539-5)
Supplement: Supplementary file 6 — Source data Fig. 4 [file 44318_2025_539_MOESM6_ESM.zip › Figure 4/FIgure 4C/README.txt]

Western blot analysis of the phopho-YAP and YAP protein abundance in T84 cells seeded at high and low density. P-YAP protein abundance was quantified relative to total YAP protein abundance was quantified relativeand to actin as loading control.  
