# Supplementary material for: Basal IFN-λ2/3 expression mediates tight junction formation in human epithelial cells
Source: EMBO J. 2025 Sep 1;44(20):5785–815. doi: 10.1038/s44318-025-00539-5 (PMC12528397; doi:10.1038/s44318-025-00539-5)
Supplement: Supplementary file 6 — Source data Fig. 4 [file 44318_2025_539_MOESM6_ESM.zip › Figure 4/Figure 4D/New Text Document.txt]

T84 WT cells at high density were treated with DMSO (10 μM) or the MST1/2 inhibitor XMU-MP-1 (at 2, 5 and 10 μM), and harvested. 
p-YAP, total YAP, pTBK1/NAK, total TBK1/NAK protein abundances were quantified relative to actin as loading control. 
