# Supplementary material for: Basal IFN-λ2/3 expression mediates tight junction formation in human epithelial cells
Source: EMBO J. 2025 Sep 1;44(20):5785–815. doi: 10.1038/s44318-025-00539-5 (PMC12528397; doi:10.1038/s44318-025-00539-5)
Supplement: Supplementary file 6 — Source data Fig. 4 [file 44318_2025_539_MOESM6_ESM.zip › Figure 4/Figure 4E/Figure 4E.xlsx]

## Sheet: Fig 4E
IFNL23
DMSO	2μM	5μM	10μM
0.009355	0.003331	0.002631	0.004395
0.006848	0.004843	0.004072	0.000627
0.006801	0.005411	0.00147	0.00147
0.004581	0.004678	0.002687	0.000561
Mx1
DMSO	2μM	5μM	10μM
5.57897	2.17347	2.07053	2.36198
6.82108	1.71713	3.65533	1.42405
8.11168	3.18215	3.07375	1.08674
13.4543	3.43426	2.90794	1.31039
	7.78124		2.73208

## Sheet: README
T84 WT cells at high density were treated with DMSO (10 μM) or the MST1/2 inhibitor XMU-MP-1 (at 2, 5 and 10 μM), and harvested.
The expression of basal IFNλ2/3 and Mx1 was quantified using qRT-PCR.
The relative expression of IFNλ2/3 and Mx1 were normalized to TBP.
