# Supplementary material for: Basal IFN-λ2/3 expression mediates tight junction formation in human epithelial cells
Source: EMBO J. 2025 Sep 1;44(20):5785–815. doi: 10.1038/s44318-025-00539-5 (PMC12528397; doi:10.1038/s44318-025-00539-5)
Supplement: Supplementary file 6 — Source data Fig. 4 [file 44318_2025_539_MOESM6_ESM.zip › Figure 4/Figure 4F/README.txt]

Western blot analysis validating the efficient knock-down of YAP/TAZ in T84 cells. T84 cells expressing scrambled shRNA (shScr) were used as a control. 
