# Supplementary material for: Basal IFN-λ2/3 expression mediates tight junction formation in human epithelial cells
Source: EMBO J. 2025 Sep 1;44(20):5785–815. doi: 10.1038/s44318-025-00539-5 (PMC12528397; doi:10.1038/s44318-025-00539-5)
Supplement: Supplementary file 6 — Source data Fig. 4 [file 44318_2025_539_MOESM6_ESM.zip › Figure 4/Figure 4G/Figure 4G.xlsx]

## Sheet: Fig 4G
IFNL23
shScramble		shYAP/TAZ
high	low	high	low
0.160428	0.000228	0.028557	0.069348
0.175556	0.000208	0.019104	0.024689
0.109576	0.001334	0.066523	0.027776
	0.003108	0.153893
Mx1
shScramble		shYAP/TAZ
high	low	high	low
20.393	0.248273	16.5642	8.81524
14.2215	0.149685	10.9283	9.06307
22.9433	0.747425	28.84	7.4127
22.9433	0.558644	30.91	4.37718
23.5883
18.7654

## Sheet: README
T84 cells expressing scrambled shRNA (shScr) or shRNA directed against YAP/TAZ (shYAP/TAZ) were seeded at high and low cellular density. Basal IFNλ2/3 and Mx1 expression were monitored using qRT-PCR.
The relative expression of IFNλ2/3 and Mx1 were normalized to TBP.
