# Supplementary material for: Basal IFN-λ2/3 expression mediates tight junction formation in human epithelial cells
Source: EMBO J. 2025 Sep 1;44(20):5785–815. doi: 10.1038/s44318-025-00539-5 (PMC12528397; doi:10.1038/s44318-025-00539-5)
Supplement: Supplementary file 6 — Source data Fig. 4 [file 44318_2025_539_MOESM6_ESM.zip › Figure 4/Figure 4H/Figure 4H.xlsx]

## Sheet: Fig 4H
	IFNL23
	shScramble		shYAP/TAZ
H151:	-	+	-	+
	0.000228	0.002524	0.006258	0.002507
	0.000208	0.00148	0.009486	0
	0.001307	0.001122	0.008609	0.002123
	0	0	0.011203
	Mx1
	shScramble		shYAP/TAZ
H151:	-	+	-	+
	0.248273	0.426317	8.81524	1.84038
	0.149685	1.02101	9.06307	2.53151
	0.747425	0.423373	7.4127	1.93187
	0.558644	0.650671	5.93809	3.4822
	1.14076	0.768438	9.78112
	1.44393
	0.737135

## Sheet: README
T84 cells expressing scrambled shRNA (shScr) or shRNA directed against YAP/TAZ (shYAP/TAZ) were seeded at low cellular density and mock-treated or treated with the STING inhibitor H151. Basal IFNλ2/3 and Mx1 expression were monitored using qRT-PCR. The relative expression of IFNλ2/3 and Mx1 were normalized to TBP.
