# Supplementary material for: Basal IFN-λ2/3 expression mediates tight junction formation in human epithelial cells
Source: EMBO J. 2025 Sep 1;44(20):5785–815. doi: 10.1038/s44318-025-00539-5 (PMC12528397; doi:10.1038/s44318-025-00539-5)
Supplement: Supplementary file 7 — Source data Fig. 5 [file 44318_2025_539_MOESM7_ESM.zip]

Archive with 24 entries (16 files):
- SD Figure 5/Figure 5A/
- SD Figure 5/Figure 5A/Figure 5A_IFNL23 KO.tif
- SD Figure 5/Figure 5A/Figure 5A_IFNL23 KO+0.01ng-ml IFNL23.tif
- SD Figure 5/Figure 5A/Figure 5A_IFNL23 KO+100ng-ml IFNL23.tif
- SD Figure 5/Figure 5A/Figure 5A_IFNL23 KO+1ng-ml IFNL23.tif
- SD Figure 5/Figure 5A/Figure 5A_IFNLR KO.tif
- SD Figure 5/Figure 5A/Figure 5A_WT.tif
- SD Figure 5/Figure 5A/README.txt
- SD Figure 5/Figure 5B/
- SD Figure 5/Figure 5B/Figure 5B.xlsx
- SD Figure 5/Figure 5C/
- SD Figure 5/Figure 5C/Figure 5C.xlsx
- SD Figure 5/Figure 5D/
- SD Figure 5/Figure 5D/Figure 5D.xlsx
- SD Figure 5/Figure 5E/
- SD Figure 5/Figure 5E/Figure 5E.xlsx
- SD Figure 5/Figure 5F/
- SD Figure 5/Figure 5F/Figure 5F_DMSO.tif
- SD Figure 5/Figure 5F/Figure 5F_H151.tif
- SD Figure 5/Figure 5F/README.txt
- SD Figure 5/Figure 5G/
- SD Figure 5/Figure 5G/Figure 5G.xlsx
- SD Figure 5/Figure 5H/
- SD Figure 5/Figure 5H/Figure 5H.xlsx
