# Supplementary material for: Basal IFN-λ2/3 expression mediates tight junction formation in human epithelial cells
Source: EMBO J. 2025 Sep 1;44(20):5785–815. doi: 10.1038/s44318-025-00539-5 (PMC12528397; doi:10.1038/s44318-025-00539-5)
Supplement: Supplementary file 7 — Source data Fig. 5 [file 44318_2025_539_MOESM7_ESM.zip › SD Figure 5/Figure 5B/Figure 5B.xlsx]

## Sheet: Figure 5B
	cell lines/days	WT				ΔIFNλ2/3				ΔIFNLR1
	1	195	195	157	178	217	200	174	193	212	233	157	166
	2	184	191	205	204	148	158	190	187	175	175	179	174
	3	223	216	219	220	156	164	167	160	215	218	196	200
	4	250	202	245	227	169	172	184	196	216	218	252	257
	5	280	318	314	422	153	140	170	140	200	170	170	180
	6	640	550	700	660	160	150	170	150	220	230	240	210
	7	1440	1100	1250	1300	150	160	170	140	250	272	250	220
	8	2010	1820	1900	2100	180	160	170	150	280	280	270	240
	9	3200	2800	3000	3100	190	190	190	165	250	260	285	220
	10	3500	2800	3400	3500	200	160	200	290	300	310	300	230

## Sheet: README
T84 WT, IFNL2/3 KO and FNLR KO cells were seeded on transwells and TEER was measured everyday for 10 days.
media was replenished every two days
