# Supplementary material for: Basal IFN-λ2/3 expression mediates tight junction formation in human epithelial cells
Source: EMBO J. 2025 Sep 1;44(20):5785–815. doi: 10.1038/s44318-025-00539-5 (PMC12528397; doi:10.1038/s44318-025-00539-5)
Supplement: Supplementary file 7 — Source data Fig. 5 [file 44318_2025_539_MOESM7_ESM.zip › SD Figure 5/Figure 5C/Figure 5C.xlsx]

## Sheet: Fig 5C
cell lines/dps:	WT				IFNλ2/3 KO				IFNLR KO
1	2000	1978.98	2280.21	1957.97	2000	1844.48	1919.13	1751.17	2000	1811.77	1689.41	2028.23
5	819.226	850.36	750	700	1729.74	1871.44	1950	1780	1100.65	1116.34	1200	1450
10	11.6942	11.6942	3.89806	0	488.083	553.852	422.313	425.774	189.032	130.929	194.269	125.692

## Sheet: README
Permeability of the monolayer of T84 WT, IFNλ2/3 KO and IFNLR KO cells seeded on transwell inserts were monitored by FITC-Dextran Assay
