# Supplementary material for: Basal IFN-λ2/3 expression mediates tight junction formation in human epithelial cells
Source: EMBO J. 2025 Sep 1;44(20):5785–815. doi: 10.1038/s44318-025-00539-5 (PMC12528397; doi:10.1038/s44318-025-00539-5)
Supplement: Supplementary file 7 — Source data Fig. 5 [file 44318_2025_539_MOESM7_ESM.zip › SD Figure 5/Figure 5D/Figure 5D.xlsx]

## Sheet: Fig 5D
treatment/dps:	Mock				+λ2/3 (0.01ng/mL)				+λ2/3 (100ng/mL)
1	217	200	174	193	205	218	200	195	193	184	215	195
2	148	158	190	187	213	215	204	197	193	184	208	186
3	156	164	167	160	213	217	208	222	237	204	214	205
4	169	172	184	196	187	209	203	219	234	198	214	217
5	153	140	170	140	170	150	170	160	140	140	170	140
6	160	150	160		170	160	200		130	150	180
7	150	160	170		180	150	210		140	150	180
8	180	160	170		175	126	190		170	160	170
9	190	190	180		180	180	200		150	140	160
10	200	160	200		180	160	200		180	160	160

## Sheet: README
TEER measurement for T84 IFNλ2/3 KO cells treated with exogenous IFNλ2/3 (0.01 and 100 ng/mL).
media was replenished every two days
