# Supplementary material for: Basal IFN-λ2/3 expression mediates tight junction formation in human epithelial cells
Source: EMBO J. 2025 Sep 1;44(20):5785–815. doi: 10.1038/s44318-025-00539-5 (PMC12528397; doi:10.1038/s44318-025-00539-5)
Supplement: Supplementary file 7 — Source data Fig. 5 [file 44318_2025_539_MOESM7_ESM.zip › SD Figure 5/Figure 5E/Figure 5E.xlsx]

## Sheet: Fig 5E
treatment/dps:	mock				+λ2/3 (0.01ng/mL)				+λ2/3 (100ng/mL)
1	1857.78	1713.32	1782.66	1626.65	1713.32	1782.66	1856.78		1713.32	1782.66	1763.68
5	1606.74	1738.36	1579.98		1266.45	1346.71	1287.23		1385.23	1398.07	1396.57
10	453.376	514.469	392.283	395.498	466.238	501.608	549.839	556.27	524.116	553.055	472.669	498.392

## Sheet: README
FITC-Dextran permeability assay for T84 IFNλ2/3 KO cells treated with exogenous IFNλ2/3 (0.01 and 100 ng/mL).
