# Supplementary material for: Basal IFN-λ2/3 expression mediates tight junction formation in human epithelial cells
Source: EMBO J. 2025 Sep 1;44(20):5785–815. doi: 10.1038/s44318-025-00539-5 (PMC12528397; doi:10.1038/s44318-025-00539-5)
Supplement: Supplementary file 7 — Source data Fig. 5 [file 44318_2025_539_MOESM7_ESM.zip › SD Figure 5/Figure 5F/README.txt]

T84 WT cells seeded on transwell were mock-treated or treated with 10 μM of the STING inhibitor H151. 
Tight junctions were immunostained using an anti-ZO-1 antibody (green). 
Nuclei were stained using DAPI (blue). Scale bar=25 μm. 
Images were acquired using a ZEISS Cell Discoverer 7 (CD7) microscope and processed with ImageJ. 
