# Supplementary material for: Basal IFN-λ2/3 expression mediates tight junction formation in human epithelial cells
Source: EMBO J. 2025 Sep 1;44(20):5785–815. doi: 10.1038/s44318-025-00539-5 (PMC12528397; doi:10.1038/s44318-025-00539-5)
Supplement: Supplementary file 7 — Source data Fig. 5 [file 44318_2025_539_MOESM7_ESM.zip › SD Figure 5/Figure 5G/Figure 5G.xlsx]

## Sheet: Fig 5G
treatments/days	DMSO			H151
1	204	227	230	237	210	220
2	277	267	285	263	246	250
3	320	287	300	257	274	255
4	300	283	320	203	205	230
5	1026	1500	1260	260	250	270
6	5000	5400	5200	250	280	300
8	7000	5600	6500	335	355	320
9	9000	8000	7900	400	400	390

## Sheet: README
T84 WT cells were seeded on transwells and treated with H151 (STING inhibitor), or DMSO treated every two days, and TEER was measured everyday for 9 days.
media was replenished every 2 days
