# Supplementary material for: Basal IFN-λ2/3 expression mediates tight junction formation in human epithelial cells
Source: EMBO J. 2025 Sep 1;44(20):5785–815. doi: 10.1038/s44318-025-00539-5 (PMC12528397; doi:10.1038/s44318-025-00539-5)
Supplement: Supplementary file 7 — Source data Fig. 5 [file 44318_2025_539_MOESM7_ESM.zip › SD Figure 5/Figure 5H/Figure 5H.xlsx]

## Sheet: Fig 5H
days	DMSO			H151
1	1800	1900	2000	1800	1900	2000
4	454.065	303.062	320	785.639	901.795	815.456
9	0	0	0	244.755	183.566	255.921

## Sheet: README
T84 WT cells were seeded on transwells and treated with H151 (STING inhibitor), or DMSO treated every two days. FITC-Dextran assay was performed at day1, day4and day9 post-seeding.
