# Supplementary material for: Basal IFN-λ2/3 expression mediates tight junction formation in human epithelial cells
Source: EMBO J. 2025 Sep 1;44(20):5785–815. doi: 10.1038/s44318-025-00539-5 (PMC12528397; doi:10.1038/s44318-025-00539-5)
Supplement: Supplementary file 8 — Source data Fig. 6 [file 44318_2025_539_MOESM8_ESM.zip]

Archive with 34 entries (25 files):
- Figure 6/Figure 6A/
- Figure 6/Figure 6A/Figure 6A.tif
- Figure 6/Figure 6B/
- Figure 6/Figure 6B/Figure 6B.xlsx
- Figure 6/Figure 6C/
- Figure 6/Figure 6C/Figure 6C.tif
- Figure 6/Figure 6C/Figure 6C_quantification.xlsx
- Figure 6/Figure 6C/README.txt
- Figure 6/Figure 6D/
- Figure 6/Figure 6D/Figure 6D.tif
- Figure 6/Figure 6D/Figure 6D_quantification.xlsx
- Figure 6/Figure 6D/README.txt
- Figure 6/Figure 6E/
- Figure 6/Figure 6E/Figure 6E.xlsx
- Figure 6/Figure 6F/
- Figure 6/Figure 6F/Figure 6F_quantification.xlsx
- Figure 6/Figure 6F/IFNL23KO cells_actin_western.tif
- Figure 6/Figure 6F/IFNL23KO cells_CLDN2_western.tif
- Figure 6/Figure 6F/README.txt
- Figure 6/Figure 6F/WT cells_actin_western.tif
- Figure 6/Figure 6F/WT cells_CLDN2_western.tif
- Figure 6/Figure 6G/
- Figure 6/Figure 6G/Actin_western.tif
- Figure 6/Figure 6G/CLDN2_western.tif
- Figure 6/Figure 6G/Figure 6G_quantification.xlsx
- Figure 6/Figure 6G/README.txt
- Figure 6/Figure 6H/
- Figure 6/Figure 6H/Figure 6H.xlsx
- Figure 6/Figure 6I/
- Figure 6/Figure 6I/Figure 6I_NT.tif
- Figure 6/Figure 6I/Figure 6I_shCLDN1#1.tif
- Figure 6/Figure 6I/Figure 6I_shCLDN1#2.tif
- Figure 6/Figure 6I/Figure 6I_shScr.tif
- Figure 6/Figure 6I/README.txt
