# Supplementary material for: Basal IFN-λ2/3 expression mediates tight junction formation in human epithelial cells
Source: EMBO J. 2025 Sep 1;44(20):5785–815. doi: 10.1038/s44318-025-00539-5 (PMC12528397; doi:10.1038/s44318-025-00539-5)
Supplement: Supplementary file 8 — Source data Fig. 6 [file 44318_2025_539_MOESM8_ESM.zip › Figure 6/Figure 6B/Figure 6B.xlsx]

## Sheet: Fig 6B
	CLDN2
cell lines:	WT	λ2/3 KO	LR KO
	20.393	143.013	155.417
	48.5029	263.197	165
	50.0194	250.287	170.638

## Sheet: README
qRT-PCR analysis of claudin-2 expression (relative to the house keeping gene TBP) in T84 WT, IFNλ2/3 and IFNLR KO cells.
