# Supplementary material for: Basal IFN-λ2/3 expression mediates tight junction formation in human epithelial cells
Source: EMBO J. 2025 Sep 1;44(20):5785–815. doi: 10.1038/s44318-025-00539-5 (PMC12528397; doi:10.1038/s44318-025-00539-5)
Supplement: Supplementary file 8 — Source data Fig. 6 [file 44318_2025_539_MOESM8_ESM.zip › Figure 6/Figure 6C/Figure 6C_quantification.xlsx]

## Sheet: Figure 6C
	CLDN2	actin		CLDN2/actin
WT	855.234	6420.64		0.133201
IFNL23 KO	4128.4	5721.83		0.721517
IFNLR KO	5785.98	7359.12		0.786232
