# Supplementary material for: Basal IFN-λ2/3 expression mediates tight junction formation in human epithelial cells
Source: EMBO J. 2025 Sep 1;44(20):5785–815. doi: 10.1038/s44318-025-00539-5 (PMC12528397; doi:10.1038/s44318-025-00539-5)
Supplement: Supplementary file 8 — Source data Fig. 6 [file 44318_2025_539_MOESM8_ESM.zip › Figure 6/Figure 6D/Figure 6D_quantification.xlsx]

## Sheet: Figure 6D
	days	cldn2	actin	cldn2/actin
WT cells	2	6133.28	8645.03	0.709457
	4	1232.89	9871.52	0.124894
	6	596.92	10809.6	0.0552214
IFNL23 KO cells	2	5292.62	10755.8	0.492071
	4	4667.08	9859.1	0.473378
	6	4308.1	9945.15	0.433186
