# Supplementary material for: Basal IFN-λ2/3 expression mediates tight junction formation in human epithelial cells
Source: EMBO J. 2025 Sep 1;44(20):5785–815. doi: 10.1038/s44318-025-00539-5 (PMC12528397; doi:10.1038/s44318-025-00539-5)
Supplement: Supplementary file 8 — Source data Fig. 6 [file 44318_2025_539_MOESM8_ESM.zip › Figure 6/Figure 6E/Figure 6E.xlsx]

## Sheet: Fig 6E
	WT cells		IFNL23 KO cells
recombinant IFNL23:	-	+	-	+
	5.1337	3.605	95.0095	66.257
	5.35171	4.40762	77.1717	16.9123
	6.36429	5.24157	57.2816	68.1197
	2.69447	2.58471	63.1189	47.1766
	2.15846	1.82766	82.7106	35.0174
	2.28153	1.7411	56.493	43.4113

## Sheet: README
qRT-PCR analysis of claudin-2 expression (relative to the house keeping gene TBP) of T84 WT and IFNλ2/3 KO cells seeded at high density mock-treated or treated with recombinant IFNλ2/3 (100 ng/mL of each) for 3 days.
