# Supplementary material for: Basal IFN-λ2/3 expression mediates tight junction formation in human epithelial cells
Source: EMBO J. 2025 Sep 1;44(20):5785–815. doi: 10.1038/s44318-025-00539-5 (PMC12528397; doi:10.1038/s44318-025-00539-5)
Supplement: Supplementary file 8 — Source data Fig. 6 [file 44318_2025_539_MOESM8_ESM.zip › Figure 6/Figure 6F/Figure 6F_quantification.xlsx]

## Sheet: Fig 6F
WT cells
IFNL23:	cldn2	actin		cldn2/actin
-	2053.81	6445.48		0.318644
+	1608.08	6937.6		0.231792
IFNL23 KO cells
IFNL23:	cldn2	actin		cldn2/actin
-	3079.08	3795.63		0.811219
+	1698.77	3854.87		0.440682
