# Supplementary material for: Basal IFN-λ2/3 expression mediates tight junction formation in human epithelial cells
Source: EMBO J. 2025 Sep 1;44(20):5785–815. doi: 10.1038/s44318-025-00539-5 (PMC12528397; doi:10.1038/s44318-025-00539-5)
Supplement: Supplementary file 8 — Source data Fig. 6 [file 44318_2025_539_MOESM8_ESM.zip › Figure 6/Figure 6F/README.txt]

claudin-2 western-blot analysis of T84 WT and IFNλ2/3 KO cells seeded at high density mock-treated or 
treated with recombinant IFNλ2/3 treatment (100 ng/mL of each) for 3 days. 
claudin-2 protein abundance was quantified relative to actin as loading control. 
