# Supplementary material for: Basal IFN-λ2/3 expression mediates tight junction formation in human epithelial cells
Source: EMBO J. 2025 Sep 1;44(20):5785–815. doi: 10.1038/s44318-025-00539-5 (PMC12528397; doi:10.1038/s44318-025-00539-5)
Supplement: Supplementary file 8 — Source data Fig. 6 [file 44318_2025_539_MOESM8_ESM.zip › Figure 6/Figure 6G/Figure 6G_quantification.xlsx]

## Sheet: Fig 6G
		cldn2	actin	cldn2/actin
WT cells	NT	356.092	7599.28	0.0468587
	shSCR	243.435	8590.98	0.0283361
	sh1	166.95	8208.69	0.0203382
	sh2	90.243	8854.28	0.010192
IFNL23 KO cells	NT	7820.3	8295.17	0.942752
	shSCR	7531.4	8412.69	0.895242
	sh1	862.648	8119.28	0.106247
	sh2	241.314	7922.74	0.0304584
