# Supplementary material for: Basal IFN-λ2/3 expression mediates tight junction formation in human epithelial cells
Source: EMBO J. 2025 Sep 1;44(20):5785–815. doi: 10.1038/s44318-025-00539-5 (PMC12528397; doi:10.1038/s44318-025-00539-5)
Supplement: Supplementary file 8 — Source data Fig. 6 [file 44318_2025_539_MOESM8_ESM.zip › Figure 6/Figure 6G/README.txt]

Knock-down of claudin-2 expression in T84 WT and IFNλ2/3 KO cells using two distinct shRNA (sh1 and sh2). Scrambled shRNAs were used as control (shScr). Claudin-2 protein abundance was quantified relative to actin as loading control. 
