# Supplementary material for: Basal IFN-λ2/3 expression mediates tight junction formation in human epithelial cells
Source: EMBO J. 2025 Sep 1;44(20):5785–815. doi: 10.1038/s44318-025-00539-5 (PMC12528397; doi:10.1038/s44318-025-00539-5)
Supplement: Supplementary file 8 — Source data Fig. 6 [file 44318_2025_539_MOESM8_ESM.zip › Figure 6/Figure 6H/Figure 6H.xlsx]

## Sheet: Fig 6H
WT cells
treatment/days post transduction	non-transduce			shScramble			shCLDN2 #1			shCLDN2 #2
3	263	269	350	913	282	445	1281	710	1000	1090	750	650
4	855	1840	980	2241	544	875	7700	3900	4500	6600	3100	2200
5	1921	3000	1550	3900	835	1350	7400	6500	8250	9100	5600	8500
6	7644	8700	4500	7800	2400	3500	9200	8700	9800	12000	8500	11000
7	6000	6100	7100	5800	3700	4700	7000	6500	11000	12800	12000	13000
IFNL23 KO cells
treatment/days post transduction	non-transduce			shScramble			shCLDN2 #1			shCLDN2 #2
3	121	122	120	140	123	140	150	156	145	130	177	150
4	123	125	130	146	138	144	230	224	220	179	346	200
5	148	154	146	150	129	150	290	325	250	276	641	510
6	229	233	230	184	164	175	485	580	490	1653	1934	1350
7	240	250	300	103	150	160	580	750	600	1821	2500	2100
8	330	360	305	235	166	200	1200	1500	1350	2000	2900	2300
9	300	350	320	250	200	210	2400	2600	2500	2200	3100	3000

## Sheet: README
T84 WT and IFNλ2/3 KO cells were seeded on transwell inserts and transduced with expressing shCLDN2 #1 and shCLDN2 #2 or scramble shRNA (shScr) were seeded on transwell inserts at 1 and 4-days post-seeding.and The establishment of barrier function was monitored measuring the TEER.
