# Supplementary material for: Basal IFN-λ2/3 expression mediates tight junction formation in human epithelial cells
Source: EMBO J. 2025 Sep 1;44(20):5785–815. doi: 10.1038/s44318-025-00539-5 (PMC12528397; doi:10.1038/s44318-025-00539-5)
Supplement: Supplementary file 8 — Source data Fig. 6 [file 44318_2025_539_MOESM8_ESM.zip › Figure 6/Figure 6I/README.txt]

T84 WT and IFNλ2/3 KO cells were seeded on transwell inserts and transduced with expressing shCLDN2 #1 and shCLDN2 #2 or scramble shRNA (shScr) were seeded on transwell inserts at 1 and 4-days post-seeding.
formation of tight junctions was analysis by indirect immunofluorescence using an anti-ZO-1 antibody at 8 days post-transduction.
Nuclei were stained using DAPI (blue). Scale bar=50 μm. 
Images were proccesed in Fiji ImageJ 
