# Supplementary material for: Basal IFN-λ2/3 expression mediates tight junction formation in human epithelial cells
Source: EMBO J. 2025 Sep 1;44(20):5785–815. doi: 10.1038/s44318-025-00539-5 (PMC12528397; doi:10.1038/s44318-025-00539-5)
Supplement: Supplementary file 9 — Source data Fig. 7 [file 44318_2025_539_MOESM9_ESM.zip]

Archive with 1 entries (1 files):
- Figure 7/Figure 7.tif
