# Supplementary material for: Basal IFN-λ2/3 expression mediates tight junction formation in human epithelial cells
Source: EMBO J. 2025 Sep 1;44(20):5785–815. doi: 10.1038/s44318-025-00539-5 (PMC12528397; doi:10.1038/s44318-025-00539-5)
Supplement: Supplementary file 10 — EV Figure Source Data [file 44318_2025_539_MOESM10_ESM.zip]

Archive with 18 entries (15 files):
- Figure EVs/Figure EV1/
- Figure EVs/Figure EV1/Figure EV1A.xlsx
- Figure EVs/Figure EV1/Figure EV1B.tif
- Figure EVs/Figure EV1/Figure EV1C.xlsx
- Figure EVs/Figure EV1/Figure EV1D.xlsx
- Figure EVs/Figure EV1/Figure EV1E.xlsx
- Figure EVs/Figure EV1/Figure EV1F.tif
- Figure EVs/Figure EV1/Figure EV1G.xlsx
- Figure EVs/Figure EV2/
- Figure EVs/Figure EV2/Figure EV2A.xlsx
- Figure EVs/Figure EV2/Figure EV2B.xlsx
- Figure EVs/Figure EV2/Figure EV2C-F.xlsx
- Figure EVs/Figure EV2/Figure EV2G.xlsx
- Figure EVs/Figure EV4/
- Figure EVs/Figure EV4/Figure EV4A.tif
- Figure EVs/Figure EV4/Figure EV4B.tif
- Figure EVs/Figure EV4/Figure EV4C.xlsx
- Figure EVs/Figure EV4/FIgure EV4D.xlsx
