# Supplementary material for: Basal IFN-λ2/3 expression mediates tight junction formation in human epithelial cells
Source: EMBO J. 2025 Sep 1;44(20):5785–815. doi: 10.1038/s44318-025-00539-5 (PMC12528397; doi:10.1038/s44318-025-00539-5)
Supplement: Supplementary file 10 — EV Figure Source Data [file 44318_2025_539_MOESM10_ESM.zip › Figure EVs/Figure EV1/Figure EV1A.xlsx]

## Sheet: Sheet1
MX1
1	2	4	6	8
0.183011	0.295248	2.62079	13.737	20.1122
0.238159	0.183011	0.267943	7.1602	18.1261
0.31864	0.19751	0.473029	6.77396	15.0324
IFIT1
1	2	4	6	8
2.56685	3.75809	14.3204	49.8665	85.0359
2.77022	3.11666	5.81589	39.9466	74.028
2.20381	3.34035	5.46416	28.0514	54.9482
ISG15
1	2	4	6	8
4.50023	8.05564	26.1729	59.3016	179.769
4.46915	5.24157	12.996	52.7098	132.514
6.10504	6.72717	9.84915	39.3966	179.341
Viperin
1	2	4	6	8
0.31864	0.384219	0.707107	3.55537	4.95883
0.29937	0.219151	0.150726	2.46229	3.83706
0.162668	0.29937	0.25	2.71321	2.86791
