# Supplementary material for: Basal IFN-λ2/3 expression mediates tight junction formation in human epithelial cells
Source: EMBO J. 2025 Sep 1;44(20):5785–815. doi: 10.1038/s44318-025-00539-5 (PMC12528397; doi:10.1038/s44318-025-00539-5)
Supplement: Supplementary file 10 — EV Figure Source Data [file 44318_2025_539_MOESM10_ESM.zip › Figure EVs/Figure EV1/Figure EV1C.xlsx]

## Sheet: Sheet1
time (days)	A1-P2
0.125	0.009127	0.009538	0.009511	0.008691	0.009786	0.009772	0.009132
0.25	0.00893	0.009398	0.010518	0.009044	0.010089	0.010473	0.009275
0.375	0.009268	0.00948	0.010352	0.009076	0.010863	0.010988	0.010172
0.5	0.009825	0.009914	0.011344	0.010394	0.011182	0.011383	0.010392
0.625	0.00999	0.009799	0.011	0.009987	0.011542	0.011723	0.010782
0.75	0.009861	0.009914	0.01074	0.010311	0.011529	0.011397	0.010982
0.875	0.009828	0.009916	0.010482	0.010486	0.011692	0.011103	0.011232
1	0.010304	0.009627	0.010327	0.010611	0.011437	0.011042	0.011014
1.125	0.010304	0.009627	0.010327	0.010611	0.011437	0.011042	0.011014
1.25	0.009346	0.00904	0.009911	0.009316	0.010817	0.010642	0.01035
1.375	0.009735	0.009213	0.00974	0.009651	0.010845	0.010275	0.010477
1.5	0.009733	0.009438	0.009738	0.009932	0.011526	0.011094	0.010864
1.625	0.009917	0.00953	0.010393	0.010023	0.011613	0.010758	0.010955
1.75	0.010267	0.009538	0.010308	0.010657	0.012786	0.011519	0.011399
1.875	0.01058	0.009754	0.010309	0.010371	0.013054	0.012087	0.011515
2	0.01056	0.010028	0.010467	0.010704	0.012675	0.011065	0.011635
2.125	0.010638	0.010557	0.010663	0.01066	0.012824	0.012138	0.011839
2.25	0.011012	0.01037	0.011359	0.010532	0.01298	0.011974	0.011863
2.375	0.01107	0.010981	0.011366	0.011146	0.013355	0.012253	0.012315
2.5	0.011777	0.011045	0.011641	0.011743	0.013918	0.012825	0.012756
2.625	0.01199	0.011289	0.011968	0.012224	0.014609	0.012457	0.013334
2.75	0.012186	0.011487	0.012238	0.012581	0.014803	0.012915	0.013655
2.875	0.012318	0.011532	0.012321	0.013377	0.014925	0.013003	0.01345
3	0.012172	0.010981	0.011924	0.012947	0.01453	0.012846	0.012835
3.125	0.011399	0.010229	0.011534	0.011934	0.012368	0.011962	0.012276
3.25	0.010852	0.009221	0.010376	0.011061	0.011838	0.011339	0.011362
3.75	0.011836	0.011435	0.011318	0.012201	0.013413	0.012214	0.01148
3.875	0.011836	0.011435	0.011318	0.012201	0.013413	0.012214	0.01148
4	0.012233	0.012179	0.011954	0.012659	0.013928	0.012748	0.012156
4.125	0.012159	0.012409	0.012736	0.013413	0.01347	0.013052	0.012608
4.25	0.012531	0.013412	0.012999	0.013964	0.014342	0.013569	0.012384
4.375	0.013303	0.013093	0.01351	0.014633	0.014986	0.013698	0.013059
4.5	0.013348	0.013113	0.01385	0.014656	0.015457	0.014416	0.013195
4.625	0.013367	0.013102	0.013814	0.01513	0.015915	0.013999	0.013261
4.75	0.013252	0.013387	0.013887	0.015394	0.016084	0.013891	0.01325
4.875	0.014396	0.013425	0.013877	0.015664	0.01608	0.01368	0.01325
5	0.01424	0.013244	0.013813	0.015691	0.015962	0.013409	0.013055
5.125	0.014134	0.012604	0.012983	0.015377	0.015767	0.01356	0.012892
5.25	0.014082	0.012413	0.013539	0.015005	0.01574	0.013201	0.012731
5.375	0.013586	0.012292	0.012744	0.014957	0.015803	0.013224	0.012618
5.5	0.01354	0.012364	0.013703	0.015119	0.015825	0.013356	0.012211
5.625	0.014193	0.01228	0.01346	0.015082	0.015891	0.013384	0.012258
5.75	0.013716	0.012379	0.012652	0.015082	0.016011	0.013594	0.012502
5.875	0.013702	0.012462	0.01384	0.014863	0.016129	0.013581	0.012582
6.125	0.013236	0.011856	0.012965	0.015529	0.017547	0.014086	0.013532
6.25	0.012772	0.012628	0.013466	0.016472	0.018863	0.015625	0.014468
6.375	0.01341	0.013603	0.014203	0.017524	0.01851	0.016279	0.01523
6.5	0.013768	0.013458	0.014617	0.018081	0.019106	0.017084	0.015984
6.625	0.014306	0.014011	0.014959	0.018681	0.019681	0.016522	0.016721
6.75	0.014576	0.014073	0.015293	0.019246	0.020182	0.016448	0.01724
6.875	0.014663	0.013904	0.015508	0.019588	0.020406	0.017035	0.017583
7	0.016809	0.013686	0.015727	0.019748	0.020497	0.016828	0.017909
7.125	0.017007	0.013461	0.015805	0.019906	0.020496	0.017184	0.017834
7.25	0.017178	0.015015	0.015721	0.020198	0.020524	0.016973	0.018315
7.375	0.017259	0.014737	0.015347	0.020469	0.020506	0.016481	0.018081
7.5	0.014277	0.014544	0.015118	0.020553	0.020491	0.016253	0.018031
7.625	0.017332	0.014448	0.015006	0.016737	0.020392	0.015826	0.018035
7.75	0.017338	0.014414	0.014066	0.020673	0.020463	0.015682	0.01819
8	0.018561	0.017106	0.014807	0.017983	0.021495	0.016874	0.01856
8.125	0.018639	0.018533	0.015726	0.022974	0.022013	0.017545	0.018498
8.25	0.018882	0.018711	0.016544	0.02306	0.022266	0.019892	0.020912
8.375	0.019261	0.0189	0.017341	0.023186	0.022446	0.018611	0.020705
8.5	0.019618	0.019167	0.018562	0.02338	0.02265	0.019572	0.02078
8.625	0.019936	0.019441	0.018351	0.02351	0.022841	0.020201	0.020952
8.75	0.020203	0.01979	0.021907	0.023668	0.023018	0.020389	0.021181
8.875	0.020495	0.020176	0.022158	0.023866	0.023187	0.02101	0.021354
9	0.020727	0.020528	0.022396	0.02403	0.023418	0.021161	0.021572
9.125	0.020896	0.02094	0.022614	0.024129	0.023597	0.02111	0.021754
9.25	0.021135	0.021397	0.022911	0.024304	0.023748	0.021546	0.022004
9.375	0.021318	0.021869	0.023161	0.024482	0.023957	0.022202	0.022307
9.5	0.021483	0.022238	0.023412	0.024676	0.024204	0.023821	0.022593
9.625	0.021635	0.022549	0.023657	0.024836	0.024401	0.024175	0.022907
9.75	0.021882	0.022748	0.023923	0.024969	0.024613	0.02441	0.023173
9.875	0.022287	0.022829	0.024163	0.025124	0.024765	0.024538	0.023402
10	0.022854	0.022835	0.024401	0.025242	0.024885	0.02464	0.023641
10.125	0.023172	0.022784	0.024534	0.025326	0.024971	0.02469	0.023901
10.25	0.023351	0.022806	0.024665	0.02556	0.025126	0.024759	0.024225
