# Supplementary material for: Basal IFN-λ2/3 expression mediates tight junction formation in human epithelial cells
Source: EMBO J. 2025 Sep 1;44(20):5785–815. doi: 10.1038/s44318-025-00539-5 (PMC12528397; doi:10.1038/s44318-025-00539-5)
Supplement: Supplementary file 10 — EV Figure Source Data [file 44318_2025_539_MOESM10_ESM.zip › Figure EVs/Figure EV1/Figure EV1D.xlsx]

## Sheet: Sheet1
area	fluorescence
148822	0.009127
145511	0.00893
128309	0.009268
119870	0.009825
124517	0.00999
132840	0.009861
143833	0.009828
142622	0.010304
145355	0.010304
160847	0.009346
166678	0.009735
171328	0.009733
177520	0.009917
185797	0.010267
194805	0.01058
200154	0.01056
206480	0.010638
211649	0.011012
208420	0.01107
207349	0.011777
207039	0.01199
208230	0.012186
204611	0.012318
203166	0.012172
203421	0.011399
201700	0.010852
197830	0.010654
196136	0.01039
193853	0.009965
191074	0.011836
285273	0.011836
307714	0.012233
313875	0.012159
311532	0.012531
313716	0.013303
311594	0.013348
310509	0.013367
312124	0.013252
313745	0.014396
313754	0.01424
315692	0.014134
317710	0.014082
316432	0.013586
318726	0.01354
316401	0.014193
315459	0.013716
314866	0.013702
338473	0.011271
362899	0.013236
376399	0.012772
391579	0.01341
403380	0.013768
409443	0.014306
413120	0.014576
418192	0.014663
418532	0.016809
420922	0.017007
425178	0.017178
426188	0.017259
425569	0.014277
425853	0.017332
426408	0.017338
425178	0.017343
436513	0.018561
454349	0.018639
463472	0.018882
464431	0.019261
466172	0.019618
468994	0.019936
469925	0.020203
470865	0.020495
470618	0.020727
471468	0.020896
471448	0.021135
471602	0.021318
471481	0.021483
471410	0.021635
471376	0.021882
471495	0.022287
471597	0.022854
471679	0.023172
471618	0.023351
149627	0.009538
136095	0.009398
123396	0.00948
114205	0.009914
119610	0.009799
120483	0.009914
124822	0.009916
124858	0.009627
124976	0.009627
137239	0.00904
140876	0.009213
149866	0.009438
155103	0.00953
154222	0.009538
159437	0.009754
161423	0.010028
163216	0.010557
164720	0.01037
158895	0.010981
158982	0.011045
159048	0.011289
155181	0.011487
153414	0.011532
155673	0.010981
154846	0.010229
153800	0.009221
152137	0.008719
151025	0.008204
152072	0.007718
151286	0.011435
260060	0.011435
283327	0.012179
280855	0.012409
277748	0.013412
281375	0.013093
283754	0.013113
292085	0.013102
294712	0.013387
296255	0.013425
296659	0.013244
299967	0.012604
298846	0.012413
298871	0.012292
297908	0.012364
298682	0.01228
296013	0.012379
295275	0.012462
317838	0.009613
347271	0.011856
367031	0.012628
380663	0.013603
389836	0.013458
395155	0.014011
398740	0.014073
402901	0.013904
403085	0.013686
401243	0.013461
404223	0.015015
404804	0.014737
407390	0.014544
407711	0.014448
407320	0.014414
407164	0.013045
426783	0.017106
445825	0.018533
459079	0.018711
463182	0.0189
465613	0.019167
467367	0.019441
468275	0.01979
470068	0.020176
471196	0.020528
471695	0.02094
471715	0.021397
471693	0.021869
471685	0.022238
471713	0.022549
471640	0.022748
471671	0.022829
471664	0.022835
471584	0.022784
471637	0.022806
162627	0.009511
154506	0.010518
146041	0.010352
138784	0.011344
139270	0.011
139920	0.01074
143337	0.010482
145401	0.010327
148715	0.010327
162967	0.009911
171435	0.00974
172959	0.009738
173597	0.010393
181030	0.010308
185822	0.010309
192451	0.010467
200444	0.010663
202434	0.011359
204736	0.011366
207539	0.011641
207985	0.011968
204019	0.012238
201669	0.012321
201566	0.011924
198493	0.011534
198075	0.010376
198257	0.010356
196926	0.009417
194300	0.009331
193123	0.011318
282551	0.011318
307741	0.011954
308255	0.012736
308725	0.012999
306950	0.01351
309092	0.01385
308332	0.013814
310522	0.013887
314428	0.013877
313679	0.013813
317298	0.012983
318971	0.013539
320953	0.012744
320164	0.013703
321107	0.01346
321540	0.012652
320198	0.01384
331423	0.011958
338243	0.012965
341609	0.013466
345845	0.014203
351634	0.014617
353122	0.014959
356208	0.015293
357789	0.015508
357813	0.015727
357038	0.015805
355909	0.015721
358549	0.015347
360396	0.015118
360978	0.015006
361412	0.014066
362390	0.014042
376290	0.014807
388666	0.015726
402046	0.016544
411727	0.017341
424102	0.018562
429414	0.018351
436100	0.021907
440320	0.022158
444506	0.022396
447697	0.022614
449487	0.022911
455742	0.023161
460988	0.023412
462931	0.023657
463765	0.023923
464539	0.024163
463375	0.024401
465725	0.024534
467363	0.024665
36728*	0.011092*
33694	0.008691
49691	0.009044
49697	0.009076
45895	0.010394
50600	0.009987
52762	0.010311
53512	0.010486
53937	0.010611
61402	0.010611
73082	0.009316
73010	0.009651
71313	0.009932
72174	0.010023
74169	0.010657
78045	0.010371
88569	0.010704
92843	0.01066
95420	0.010532
111663	0.011146
112376	0.011743
119780	0.012224
130330	0.012581
126863	0.013377
132499	0.012947
134241	0.011934
142683	0.011061
144169	0.010322
150370	0.009726
157504	0.009396
160171	0.012201
166206	0.012201
176716	0.012659
176207	0.013413
204278	0.013964
211224	0.014633
224979	0.014656
247186	0.01513
253469	0.015394
264931	0.015664
277167	0.015691
300342	0.015377
308504	0.015005
321656	0.014957
323964	0.015119
327128	0.015082
331907	0.015082
336872	0.014863
341381	0.014015
291289	0.015529
275886	0.016472
309110	0.017524
345834	0.018081
385633	0.018681
400477	0.019246
412240	0.019588
419962	0.019748
422254	0.019906
426933	0.020198
430146	0.020469
435653	0.020553
439721	0.016737
445511	0.020673
449065	0.016401
453417	0.017983
457268	0.022974
463101	0.02306
466827	0.023186
467842	0.02338
470408	0.02351
471325	0.023668
471193	0.023866
471450	0.02403
471398	0.024129
471403	0.024304
470948	0.024482
470937	0.024676
471469	0.024836
470562	0.024969
471092	0.025124
470616	0.025242
471148	0.025326
471367	0.02556
111993	0.009786
104873	0.010089
105257	0.010863
107592	0.011182
116336	0.011542
118791	0.011529
119995	0.011692
129008	0.011437
125271	0.011437
134991	0.010817
138510	0.010845
146167	0.011526
149708	0.011613
158769	0.012786
160762	0.013054
158849	0.012675
168400	0.012824
177087	0.01298
189331	0.013355
188814	0.013918
193868	0.014609
191101	0.014803
195083	0.014925
196636	0.01453
204550	0.012368
211734	0.011838
218874	0.011306
227204	0.011045
228218	0.010585
235146	0.013413
232746	0.013413
244571	0.013928
255246	0.01347
273658	0.014342
288927	0.014986
300820	0.015457
316270	0.015915
325733	0.016084
341040	0.01608
347303	0.015962
357213	0.015767
358822	0.01574
360218	0.015803
363006	0.015825
363047	0.015891
364548	0.016011
363450	0.016129
380110	0.01649
388100	0.017547
389225	0.018863
413519	0.01851
419091	0.019106
421211	0.019681
427854	0.020182
434371	0.020406
439400	0.020497
440831	0.020496
446403	0.020524
448341	0.020506
451715	0.020491
460044	0.020392
460785	0.020463
462361	0.020561
464322	0.021495
467132	0.022013
468464	0.022266
471261	0.022446
471217	0.02265
470754	0.022841
471320	0.023018
470678	0.023187
469844	0.023418
470973	0.023597
471674	0.023748
471502	0.023957
471437	0.024204
471467	0.024401
471311	0.024613
471284	0.024765
471422	0.024885
471396	0.024971
471548	0.025126
31087	0.009772
26968	0.010473
24946	0.010988
23986	0.011383
22159	0.011723
23983	0.011397
24249	0.011103
24465	0.011042
22230	0.011042
25192	0.010642
28259	0.010275
30148	0.011094
33826	0.010758
34696	0.011519
38315	0.012087
42034	0.011065
44608	0.012138
46659	0.011974
48644	0.012253
51895	0.012825
54966	0.012457
58414	0.012915
60819	0.013003
60590	0.012846
62062	0.011962
63241	0.011339
64607	0.010442
67232	0.0097
68373	0.009314
66200	0.012214
77798	0.012214
84919	0.012748
85607	0.013052
92280	0.013569
96641	0.013698
99602	0.014416
102186	0.013999
101660	0.013891
110424	0.01368
125051	0.013409
130107	0.01356
132711	0.013201
135003	0.013224
136089	0.013356
136679	0.013384
134407	0.013594
136900	0.013581
148369	0.012472
152782	0.014086
153981	0.015625
161208	0.016279
165288	0.017084
171730	0.016522
179650	0.016448
196314	0.017035
209393	0.016828
216799	0.017184
223835	0.016973
226549	0.016481
235514	0.016253
243123	0.015826
251893	0.015682
256314	0.015633
269934	0.016874
263276	0.017545
258285	0.019892
272997	0.018611
277313	0.019572
330468	0.020201
342129	0.020389
345852	0.02101
353244	0.021161
373274	0.02111
385636	0.021546
398351	0.022202
406054	0.023821
411370	0.024175
420513	0.02441
423463	0.024538
425095	0.02464
428938	0.02469
434257	0.024759
63345	0.009132
64624	0.009275
59322	0.010172
59080	0.010392
57843	0.010782
55635	0.010982
56226	0.011232
60716	0.011014
67157	0.011014
74726	0.01035
82160	0.010477
84328	0.010864
88352	0.010955
91120	0.011399
93566	0.011515
100263	0.011635
108642	0.011839
117718	0.011863
120455	0.012315
121316	0.012756
121724	0.013334
126226	0.013655
131507	0.01345
135704	0.012835
136060	0.012276
139054	0.011362
143012	0.010511
145808	0.009684
147511	0.008943
144618	0.01148
199598	0.01148
207122	0.012156
211020	0.012608
211610	0.012384
222985	0.013059
227094	0.013195
229497	0.013261
233374	0.01325
230256	0.01325
232595	0.013055
231889	0.012892
230502	0.012731
228781	0.012618
227593	0.012211
227404	0.012258
226185	0.012502
227915	0.012582
246960	0.012765
269081	0.013532
275215	0.014468
284588	0.01523
291730	0.015984
300946	0.016721
307669	0.01724
313327	0.017583
318485	0.017909
324620	0.017834
329346	0.018315
338021	0.018081
341865	0.018031
345357	0.018035
348654	0.01819
350360	0.018079
364197	0.01856
369782	0.018498
391714	0.020912
416915	0.020705
427871	0.02078
435044	0.020952
438805	0.021181
442894	0.021354
446750	0.021572
450117	0.021754
452860	0.022004
455630	0.022307
457901	0.022593
457506	0.022907
459790	0.023173
461332	0.023402
462916	0.023641
463176	0.023901
464532	0.024225
