# Supplementary material for: Basal IFN-λ2/3 expression mediates tight junction formation in human epithelial cells
Source: EMBO J. 2025 Sep 1;44(20):5785–815. doi: 10.1038/s44318-025-00539-5 (PMC12528397; doi:10.1038/s44318-025-00539-5)
Supplement: Supplementary file 10 — EV Figure Source Data [file 44318_2025_539_MOESM10_ESM.zip › Figure EVs/Figure EV1/Figure EV1E.xlsx]

## Sheet: Sheet1
MX1			IFIT1			ISG15			Viperin
H	L		H	L		H	L		H	L
7.21	0.323		17.63	2.173		41.643	1.729		1.028	0.102
5.315	0.297		18.252	2.014		38.055	2.346		0.847	0.095
4.959	0.257		22.471	4		44.632	1.173		0.59	0.024
5.618	0.441		12.381	3.053		37.531	2.085		0.877	0.081
5.502	0.376		12.906	4.257		21.706	0.933		0.722	0.029
