# Supplementary material for: Basal IFN-λ2/3 expression mediates tight junction formation in human epithelial cells
Source: EMBO J. 2025 Sep 1;44(20):5785–815. doi: 10.1038/s44318-025-00539-5 (PMC12528397; doi:10.1038/s44318-025-00539-5)
Supplement: Supplementary file 10 — EV Figure Source Data [file 44318_2025_539_MOESM10_ESM.zip › Figure EVs/Figure EV1/Figure EV1G.xlsx]

## Sheet: Sheet1
IFNL23			MX1			IFIT1			Viperin
H	L		H	L		H	L		H	L
0.008729	3.2e-05		0.721965	0.360982		7.21	3.22657		0.0947323	0.0633725
0.016289	0.000423		0.716978	0.650671		9.71356	2.12874		0.105843	0.0708052
0.0159876	0.000123		1.02101	0.277392		8.63383	2.34567		0.15283	0.0571145
			0.619854	0.25		8.1681	1.97247		0.118257	0.0260965
