# Supplementary material for: Basal IFN-λ2/3 expression mediates tight junction formation in human epithelial cells
Source: EMBO J. 2025 Sep 1;44(20):5785–815. doi: 10.1038/s44318-025-00539-5 (PMC12528397; doi:10.1038/s44318-025-00539-5)
Supplement: Supplementary file 10 — EV Figure Source Data [file 44318_2025_539_MOESM10_ESM.zip › Figure EVs/Figure EV2/Figure EV2A.xlsx]

## Sheet: Sheet1
IFNB
WT		IFNAR KO		IFNLR KO		IFNR KO		IFNL23 KO
H	L	H	L	H	L	H	L	H	L
0.408951	0.239816	0.426317	0.514057	0.411796	0.303549	0.48971	0.450625	0.301452	0.406126
0.432269	0.363493	0.5	0.550953	0.368567	0.264255	0.295248	0.262429	0.295248	0.363493
0.371131	0.307786	0.628507	0.485191	0.517632	0.493209	0.45822	0.484202	0.343885	0.406126
