# Supplementary material for: Basal IFN-λ2/3 expression mediates tight junction formation in human epithelial cells
Source: EMBO J. 2025 Sep 1;44(20):5785–815. doi: 10.1038/s44318-025-00539-5 (PMC12528397; doi:10.1038/s44318-025-00539-5)
Supplement: Supplementary file 10 — EV Figure Source Data [file 44318_2025_539_MOESM10_ESM.zip › Figure EVs/Figure EV2/Figure EV2B.xlsx]

## Sheet: Sheet1
IFNL23
WT		IFNAR KO		IFNLR KO		IFNR KO		IFNL23 KO
H	L	H	L	H	L	H	L	H	L
0.042097	0.011359	0.090083	0.004181	0.03258	0.007546	0.022097	0.0048027	0	0.000109
0.0568	0.004158	0.045403	0.013139	0.01434	0.006615	0.023035	0.0019641	0	0
0.0637	0.0014	0.057912	0.029977	0.02549	0.007189	0.045753	0.00127627	0	0
