# Supplementary material for: Basal IFN-λ2/3 expression mediates tight junction formation in human epithelial cells
Source: EMBO J. 2025 Sep 1;44(20):5785–815. doi: 10.1038/s44318-025-00539-5 (PMC12528397; doi:10.1038/s44318-025-00539-5)
Supplement: Supplementary file 10 — EV Figure Source Data [file 44318_2025_539_MOESM10_ESM.zip › Figure EVs/Figure EV2/Figure EV2C-F.xlsx]

## Sheet: Sheet1
IL1B			IL6			IL8			IL18
H	L		H	L		H	L		H	L
0.15932	0.223756		0.00412898	0.00347204		0.858565	3.83706		10.1965	36.7584
0.147624	0.118257		0.00027278	0.00077689		1.06437	3.53081		11.0043	25.8125
0.104386	0.034915		0.00261455	0.00298098		1.06382	4.62675
	0.04181		0.00330933	0.00264962		1.31442	2.90795		1.53687	3.89062
			0.00105939	0.00171212		0.855506	3.11666			2.58471
