# Supplementary material for: Basal IFN-λ2/3 expression mediates tight junction formation in human epithelial cells
Source: EMBO J. 2025 Sep 1;44(20):5785–815. doi: 10.1038/s44318-025-00539-5 (PMC12528397; doi:10.1038/s44318-025-00539-5)
Supplement: Supplementary file 10 — EV Figure Source Data [file 44318_2025_539_MOESM10_ESM.zip › Figure EVs/Figure EV2/Figure EV2G.xlsx]

## Sheet: Sheet1
IFNAR		IFNLR
H	L	H	L
0.531624	0.523516	0.49442	0.495875
0.529975	0.52401	0.496863	0.496548
0.532049	0.52131	0.494763	0.497628
0.529743		0.496336	0.482664
0.531647	0.521661	0.497218	0.479371
