# Supplementary material for: Basal IFN-λ2/3 expression mediates tight junction formation in human epithelial cells
Source: EMBO J. 2025 Sep 1;44(20):5785–815. doi: 10.1038/s44318-025-00539-5 (PMC12528397; doi:10.1038/s44318-025-00539-5)
Supplement: Supplementary file 10 — EV Figure Source Data [file 44318_2025_539_MOESM10_ESM.zip › Figure EVs/Figure EV4/Figure EV4C.xlsx]

## Sheet: Sheet1
Calu	DMSO						H151
1	98	106	109	96	97	106	100	104	95	110	122	110
2	110	109	114	106	122	115	104	106	115	116	95	116
3	190	157	184	156	199	186	123	130	130	132	114	130
4	390	260	470	280	395	430	151	145	150	140	150	170
5	858	820	930	778			218	230	188	203	180	190
6	1030	1020	1150	1153			386	350	319	300
8	1200	1100	1214	1320			450	410	400	374
