# Supplementary material for: Basal IFN-λ2/3 expression mediates tight junction formation in human epithelial cells
Source: EMBO J. 2025 Sep 1;44(20):5785–815. doi: 10.1038/s44318-025-00539-5 (PMC12528397; doi:10.1038/s44318-025-00539-5)
Supplement: Supplementary file 10 — EV Figure Source Data [file 44318_2025_539_MOESM10_ESM.zip › Figure EVs/Figure EV4/FIgure EV4D.xlsx]

## Sheet: Sheet1
Calu	DMSO						H151
1	2014.67	1975.55	2009.78				2033.26	1970.89	1995.84
5	826.406	845.966	977.995	797.066	797.066		1574.57	1564.79	1555.01	1393.64	1369.19	1364.3
8	615.385	623.701	532.225	611.227	623.701	548.857	694.387	698.545		702.703	706.861
