# Supplementary material for: Basal IFN-λ2/3 expression mediates tight junction formation in human epithelial cells
Source: EMBO J. 2025 Sep 1;44(20):5785–815. doi: 10.1038/s44318-025-00539-5 (PMC12528397; doi:10.1038/s44318-025-00539-5)
Supplement: Supplementary file 11 — Appendix Source Data [file 44318_2025_539_MOESM11_ESM.zip]

Archive with 8 entries (4 files):
- Appendix Figures/Appendix Figure S1/
- Appendix Figures/Appendix Figure S1/Appendix Figure S1.tif
- Appendix Figures/Appendix Figure S2/
- Appendix Figures/Appendix Figure S2/Appendix Figure S2A-B.xlsx
- Appendix Figures/Appendix Figure S3/
- Appendix Figures/Appendix Figure S3/Appendix Figure S3.xlsx
- Appendix Figures/Appendix Figure S5/
- Appendix Figures/Appendix Figure S5/Appendix Figure S5A-C.xlsx
