# Supplementary material for: Basal IFN-λ2/3 expression mediates tight junction formation in human epithelial cells
Source: EMBO J. 2025 Sep 1;44(20):5785–815. doi: 10.1038/s44318-025-00539-5 (PMC12528397; doi:10.1038/s44318-025-00539-5)
Supplement: Supplementary file 11 — Appendix Source Data [file 44318_2025_539_MOESM11_ESM.zip › Appendix Figures/Appendix Figure S2/Appendix Figure S2A-B.xlsx]

## Sheet: Sheet1
IFNL23							IFNL23
mock	DMSO	diABZI	H151+diABZI	IN-2+diABZI			mock	DMSO	VV	G150+VV	RU521+VV
0.005486	0.016064	1.07177	0.084788	0.183011			0.004016	0.007442	0.217638	0.075363	0.051832
0.032804	0.013048	0.986233	0.126745	0.15283			0.001219	0.016064	0.266093	0.111105	0.047039
0.022718	0.004044	0.641713	0.514057	0.417544			0.024861	0.018326	0.11344	0.125869	0.057512
0.00564	0.00568	1.31039	0.473029	0.420448			0.028557	0.005448	0.151774	0.100134
0.004425	0.007759						0.011842	0.036906	0.148651
0.004979	0.009618							0.002801	0.236514
									0.216134
Mx1
mock	DMSO	diABZI	H151+diABZI	IN-2+diABZI
18.0009	19.1597	46.8507	8.33973	7.3615
11.7127	16.2233	37.014	13.2691	6.96441
12.1257	11.2356	37.5307	12.6407	10.7034
12.9063	13.2691	45.2548	11.1579	14.6213
19.6983	16.5642	47.8352
15.1369	10.5561
