# Supplementary material for: Basal IFN-λ2/3 expression mediates tight junction formation in human epithelial cells
Source: EMBO J. 2025 Sep 1;44(20):5785–815. doi: 10.1038/s44318-025-00539-5 (PMC12528397; doi:10.1038/s44318-025-00539-5)
Supplement: Supplementary file 11 — Appendix Source Data [file 44318_2025_539_MOESM11_ESM.zip › Appendix Figures/Appendix Figure S3/Appendix Figure S3.xlsx]

## Sheet: Sheet1
pos. ctrl.	mock	5μM DMSO	20μM DMSO	1μM BX795	20μM H151	2μM IN2	10μM G150	10μM RU521	300ng/mL EtBr	100μg/mL ddC	10μM XMU
86.321	24.6315	19.1896	15.5979	17.5264	17.7384	18.038	16.7132	17.253	16.1861	15.4476	17.9279
79.2377	18.708	19.6409	18.1784	16.5631	19.5187	18.0228	18.0617	20.8418	18.5779	17.3306	19.5095
85.2829	20.7838	20.2148	19.5352	18.2993	17.244	16.5604	16.8357	20.837	17.2993	18.0528	18.3568
73.312	18.0405	19.2181	19.714	16.0224	17.6441	17.2042	17.1043	20.1308	18.1314	19.1748	20.9873
