# Supplementary material for: Basal IFN-λ2/3 expression mediates tight junction formation in human epithelial cells
Source: EMBO J. 2025 Sep 1;44(20):5785–815. doi: 10.1038/s44318-025-00539-5 (PMC12528397; doi:10.1038/s44318-025-00539-5)
Supplement: Supplementary file 11 — Appendix Source Data [file 44318_2025_539_MOESM11_ESM.zip › Appendix Figures/Appendix Figure S5/Appendix Figure S5A-C.xlsx]

## Sheet: Sheet1
A
cell proliferation
	WT			IFNλ2/3 KO			IFNLR KO
0	0.24	0.24	0.24	0.24	0.24	0.24	0.24	0.24	0.24
2	0.54	0.52	0.6	0.266	0.288	0.3	1.06	0.852	0.78
4	2.52	1.94	2.01	1.76	2	1.8	3.24	2.4	2.5
6	1.86	2.38	2.13	2.9	2.5	2.6	4.46	3.7	3.9
B
Cytotoxicity
WT	IFNλ2/3 KO	IFNLR KO	pos. ctrl.	WT	IFNλ2/3 KO	IFNLR KO	pos. ctrl.
42.7085	33.7698	40.3907	86.321	11.5708	11.5732	10.0119	45.2881
43.2058	36.7911	41.0892	79.2377	11.7456	11.6803	9.4416	56.9213
44.3848	36.5607	39.7543	85.2829	9.75843	11.0211	8.35885	57.2882
53.0006	36.966	39.0174	73.312	10.9912	11.0651	8.80032	48.2919
C
Apoptotic Genes
	High			Low
CASP8	1351.35	1381.55	1267.65	1419.77	1428.07	1425.29
CASP9	167.598	172.379	154.732	186.338	141.509	134.952
CASP3	970.106	1006.52	963.92	998.389	983.49	968.342
CASP6	976.145	944.298	993.72	706.177	699.292	713.432
BAD	559.415	623.085	608.611	456.315	387.972	457.733
AKT2	2846.15	2753.01	2811.53	2843.77	2790.09	2673
AKT1	4249.59	4083.27	4349.68	4179.89	4340.8	4395.02
RELA	2738.95	2648.74	2786.31	3058.69	3094.34	3027.35
BAX	1454.78	1382.39	1499.18	1485.41	1569.58	1459.22
RIPK1	1097.69	1164.61	1237.85	1217.55	1261.79	1220.88
BAK1	979.92	989.705	1056.76	1190.02	1137.97	1033.84
